# Supplementary material for: Ethyl 3-(2-eth­oxy-2-oxoeth­oxy)-6-(tri­fluoro­meth­yl)furo[3,2-c]quinoline-2-carboxyl­ate
Source: Acta Crystallogr Sect E Struct Rep Online. 2012 Nov 24;68(Pt 12):o3389–90. doi: 10.1107/S1600536812046843 (PMC3588983; doi:10.1107/S1600536812046843)
Supplement: Supplementary file 1 [file e-68-o3389-sup1.cif]

##############################################################################
#                                                                            #
# This CIF contains the data in a paper accepted for publication in          #
# Acta Crystallographica Section E. It conforms to the requirements of       #
# Notes for Authors for Acta Crystallographica Section E, and has been       #
# peer reviewed under the auspices of the IUCr Commission on Journals.       #
#                                                                            #
# Full details of the Crystallographic Information File format               #
# are given in the paper "The Crystallographic Information File (CIF):       #
# a New Standard Archive File for Crystallography" by S. R. Hall, F. H.      #
# Allen and I. D. Brown [Acta Cryst. (1991), A47, 655-685].                  #
#                                                                            #
# The current version of the core CIF dictionary is obtainable from          #
# ftp://ftp.iucr.org/pub/cif_core.dic.                                       #
#                                                                            #
# Software is freely available for graphical display of the structure(s)     #
# in this CIF. For information consult the CIF software page                 #
# http://www.iucr.org/resources/cif/software.                                #
#                                                                            #
# This file may be used for bona fide research purposes within the           #
# scientific community so long as proper attribution is given to the journal # 
# article from which it was obtained.                                        #
#                                                                            #
##############################################################################
data_I
_audit_creation_method     SHELXL-97
_chemical_name_systematic
;
Ethyl 3-(2-ethoxy-2-oxoethoxy)-6-(trifluoromethyl)furo[3,2-<i>c</i>]quinoline-
2-carboxylate
;
_chemical_name_common
;
;
_chemical_formula_moiety     'C19 H16 F3 N O6'
_chemical_formula_sum     'C19 H16 F3 N O6'
_chemical_formula_iupac     'C19 H16 F3 N O6'
_chemical_formula_weight     411.33
_chemical_melting_point_gt     400
_chemical_melting_point_lt     398
_symmetry_cell_setting     triclinic
_symmetry_space_group_name_H-M     'P -1'
_symmetry_space_group_name_Hall     '-P 1'
loop_
    _symmetry_equiv_pos_as_xyz
    'x, y, z'
    '-x, -y, -z'
_cell_length_a     8.9167(3)
_cell_length_b     8.9223(3)
_cell_length_c     13.4125(5)
_cell_angle_alpha     102.8950(10)
_cell_angle_beta     97.098(2)
_cell_angle_gamma     116.0350(10)
_cell_volume     904.22(5)
_cell_formula_units_Z     2
_cell_measurement_reflns_used     9936
_cell_measurement_theta_min     2.67
_cell_measurement_theta_max     28.46
_cell_measurement_temperature     200(2)
_exptl_crystal_description     'block'
_exptl_crystal_colour     'colourless'
_exptl_crystal_size_max     0.56
_exptl_crystal_size_mid     0.38
_exptl_crystal_size_min     0.15
_exptl_crystal_density_diffrn     1.511
_exptl_crystal_density_meas     ?
_exptl_crystal_density_method     'not measured'
_exptl_crystal_F_000     424
_exptl_absorpt_coefficient_mu     0.132
_exptl_absorpt_correction_type     multi-scan
_exptl_absorpt_process_details     '(SADABS; Bruker, 2008)'
_exptl_absorpt_correction_T_min     0.9177
_exptl_absorpt_correction_T_max     0.9804
_exptl_special_details     ?
_diffrn_ambient_temperature     200(2)
_diffrn_radiation_type     MoK\a
_diffrn_radiation_wavelength     0.71073
_diffrn_radiation_source     'fine-focus sealed tube'
_diffrn_radiation_monochromator     graphite
_diffrn_measurement_device_type     'Bruker APEXII CCD'
_diffrn_measurement_device     ?
_diffrn_measurement_method     '\f and \w scans'
_diffrn_reflns_number     19743
_diffrn_reflns_av_R_equivalents     0.0135
_diffrn_reflns_av_sigmaI/netI     0.0108
_diffrn_reflns_theta_min     2.67
_diffrn_reflns_theta_max     28.49
_diffrn_reflns_theta_full     28.49
_diffrn_measured_fraction_theta_max     0.983
_diffrn_measured_fraction_theta_full     0.983
_diffrn_reflns_limit_h_min     -11
_diffrn_reflns_limit_h_max     11
_diffrn_reflns_limit_k_min     -10
_diffrn_reflns_limit_k_max     11
_diffrn_reflns_limit_l_min     -17
_diffrn_reflns_limit_l_max     17
_refine_special_details
;
;
_reflns_number_total     4499
_reflns_number_gt     4019
_reflns_threshold_expression     I>2sigma(I)
_refine_ls_structure_factor_coef     Fsqd
_refine_ls_matrix_type     full
_refine_ls_R_factor_all     0.0378
_refine_ls_R_factor_gt     0.0336
_refine_ls_wR_factor_gt     0.0914
_refine_ls_wR_factor_ref     0.0960
_refine_ls_goodness_of_fit_ref     1.042
_refine_ls_restrained_S_all     1.042
_refine_ls_number_reflns     4499
_refine_ls_number_parameters     264
_refine_ls_number_restraints     0
_refine_ls_hydrogen_treatment     constr
_refine_ls_weighting_scheme     calc
_refine_ls_weighting_details
         'calc w=1/[\s^2^(Fo^2^)+(0.0475P)^2^+0.2384P] where P=(Fo^2^+2Fc^2^)/3'
_atom_sites_solution_hydrogens     geom
_atom_sites_solution_primary     direct
_atom_sites_solution_secondary     difmap
_refine_ls_shift/su_max     0.000
_refine_ls_shift/su_mean     0.000
_refine_diff_density_max     0.325
_refine_diff_density_min     -0.205
_refine_ls_extinction_method     none
_refine_ls_extinction_coef     ?
_refine_ls_abs_structure_Flack     ?
loop_
    _atom_type_symbol
    _atom_type_description
    _atom_type_scat_dispersion_real
    _atom_type_scat_dispersion_imag
    _atom_type_scat_source
    'C' 'C' 0.0033 0.0016
                         'International Tables Vol C Tables 4.2.6.8 and 6.1.1.4'
    'H' 'H' 0.0000 0.0000
                         'International Tables Vol C Tables 4.2.6.8 and 6.1.1.4'
    'F' 'F' 0.0171 0.0103
                         'International Tables Vol C Tables 4.2.6.8 and 6.1.1.4'
    'N' 'N' 0.0061 0.0033
                         'International Tables Vol C Tables 4.2.6.8 and 6.1.1.4'
    'O' 'O' 0.0106 0.0060
                         'International Tables Vol C Tables 4.2.6.8 and 6.1.1.4'
_computing_data_collection     'APEX2 (Bruker, 2010)'
_computing_cell_refinement     'SAINT (Bruker, 2010)'
_computing_data_reduction     'SAINT (Bruker, 2010)'
_computing_structure_solution     'SHELXS97 (Sheldrick, 2008)'
_computing_structure_refinement     'SHELXL97 (Sheldrick, 2008)'
_computing_molecular_graphics
             'ORTEP-3 (Farrugia, 2012) and Mercury (Macrae <i>et al.</i>, 2008)'
_computing_publication_material
                            'SHELXL97 (Sheldrick, 2008) and PLATON (Spek, 2009)'
loop_
    _atom_site_type_symbol
    _atom_site_label
    _atom_site_fract_x
    _atom_site_fract_y
    _atom_site_fract_z
    _atom_site_U_iso_or_equiv
    _atom_site_adp_type
    _atom_site_calc_flag
    _atom_site_refinement_flags
    _atom_site_occupancy
    _atom_site_symmetry_multiplicity
    _atom_site_disorder_assembly
    _atom_site_disorder_group
    F F1 0.11127(9) -0.15513(9) -0.26381(6) 0.04187(17) Uani d . 1 1 . .
    F F2 -0.02108(11) -0.07488(11) -0.36753(6) 0.04779(19) Uani d . 1 1 . .
    F F3 -0.14712(10) -0.33572(10) -0.35590(6) 0.0530(2) Uani d . 1 1 . .
    O O1 -0.01551(9) 0.36022(10) 0.09774(6) 0.02896(16) Uani d . 1 1 . .
    O O2 0.39515(10) 0.69558(10) 0.08994(6) 0.03272(17) Uani d . 1 1 . .
    O O3 0.52925(10) 0.64136(10) 0.26519(6) 0.03546(18) Uani d . 1 1 . .
    O O4 0.61251(10) 0.91813(10) 0.36366(6) 0.03402(17) Uani d . 1 1 . .
    O O5 0.21017(12) 0.77916(13) 0.29209(8) 0.0532(3) Uani d . 1 1 . .
    O O6 -0.03854(11) 0.53320(11) 0.26364(6) 0.03750(19) Uani d . 1 1 . .
    N N1 0.14170(11) 0.17822(11) -0.15495(7) 0.02913(18) Uani d . 1 1 . .
    C C1 -0.01414(12) 0.06686(13) -0.14013(8) 0.0267(2) Uani d . 1 1 . .
    C C2 -0.08456(13) 0.11463(13) -0.05685(8) 0.0274(2) Uani d . 1 1 . .
    C C3 -0.24555(14) -0.00514(15) -0.04615(9) 0.0329(2) Uani d . 1 1 . .
    H H3 -0.2910 0.0290 0.0098 0.040 Uiso calc R 1 1 . .
    C C4 -0.33531(14) -0.17029(15) -0.11687(10) 0.0375(2) Uani d . 1 1 . .
    H H4 -0.4439 -0.2511 -0.1102 0.045 Uiso calc R 1 1 . .
    C C5 -0.26790(14) -0.22145(14) -0.19950(9) 0.0352(2) Uani d . 1 1 . .
    H H5 -0.3314 -0.3369 -0.2480 0.042 Uiso calc R 1 1 . .
    C C6 -0.11170(13) -0.10699(13) -0.21111(8) 0.0300(2) Uani d . 1 1 . .
    C C7 -0.04134(15) -0.16644(14) -0.29876(9) 0.0355(2) Uani d . 1 1 . .
    C C8 0.23213(13) 0.33840(13) -0.08870(8) 0.0278(2) Uani d . 1 1 . .
    H H8 0.3388 0.4156 -0.0994 0.033 Uiso calc R 1 1 . .
    C C9 0.17610(12) 0.39984(13) -0.00194(7) 0.02619(19) Uani d . 1 1 . .
    C C10 0.02059(12) 0.28672(13) 0.01161(7) 0.02626(19) Uani d . 1 1 . .
    C C11 0.12332(13) 0.53029(13) 0.14338(8) 0.0285(2) Uani d . 1 1 . .
    C C12 0.24320(13) 0.55879(13) 0.08426(8) 0.0270(2) Uani d . 1 1 . .
    C C13 0.48632(14) 0.84001(13) 0.18518(8) 0.0311(2) Uani d . 1 1 . .
    H H13A 0.4109 0.8901 0.2052 0.037 Uiso calc R 1 1 . .
    H H13B 0.5887 0.9326 0.1728 0.037 Uiso calc R 1 1 . .
    C C14 0.54340(13) 0.78448(13) 0.27476(8) 0.0285(2) Uani d . 1 1 . .
    C C15 0.67733(15) 0.88722(16) 0.45808(9) 0.0390(3) Uani d . 1 1 . .
    H H15A 0.7590 1.0013 0.5120 0.047 Uiso calc R 1 1 . .
    H H15B 0.7409 0.8220 0.4400 0.047 Uiso calc R 1 1 . .
    C C16 0.53376(19) 0.7847(2) 0.50341(11) 0.0505(3) Uani d . 1 1 . .
    H H16A 0.4600 0.6665 0.4534 0.076 Uiso calc R 1 1 . .
    H H16B 0.4650 0.8444 0.5162 0.076 Uiso calc R 1 1 . .
    H H16C 0.5826 0.7762 0.5702 0.076 Uiso calc R 1 1 . .
    C C17 0.10712(14) 0.63031(14) 0.24067(9) 0.0321(2) Uani d . 1 1 . .
    C C18 -0.06969(18) 0.61382(17) 0.35973(10) 0.0453(3) Uani d . 1 1 . .
    H H18A -0.0846 0.7152 0.3533 0.054 Uiso calc R 1 1 . .
    H H18B 0.0287 0.6556 0.4209 0.054 Uiso calc R 1 1 . .
    C C19 -0.23018(19) 0.47652(19) 0.37435(11) 0.0494(3) Uani d . 1 1 . .
    H H19A -0.3256 0.4339 0.3123 0.074 Uiso calc R 1 1 . .
    H H19B -0.2579 0.5268 0.4376 0.074 Uiso calc R 1 1 . .
    H H19C -0.2125 0.3787 0.3827 0.074 Uiso calc R 1 1 . .
loop_
    _atom_site_aniso_label
    _atom_site_aniso_U_11
    _atom_site_aniso_U_22
    _atom_site_aniso_U_33
    _atom_site_aniso_U_12
    _atom_site_aniso_U_13
    _atom_site_aniso_U_23
    F1 0.0383(4) 0.0366(4) 0.0466(4) 0.0170(3) 0.0099(3) 0.0082(3)
    F2 0.0582(5) 0.0521(4) 0.0312(3) 0.0230(4) 0.0127(3) 0.0165(3)
    F3 0.0485(4) 0.0340(4) 0.0471(4) 0.0056(3) 0.0067(3) -0.0071(3)
    O1 0.0267(3) 0.0310(4) 0.0284(3) 0.0128(3) 0.0085(3) 0.0095(3)
    O2 0.0293(4) 0.0297(4) 0.0281(4) 0.0060(3) 0.0072(3) 0.0066(3)
    O3 0.0373(4) 0.0289(4) 0.0383(4) 0.0147(3) 0.0084(3) 0.0102(3)
    O4 0.0367(4) 0.0296(4) 0.0287(4) 0.0124(3) 0.0053(3) 0.0054(3)
    O5 0.0430(5) 0.0424(5) 0.0519(5) 0.0087(4) 0.0200(4) -0.0047(4)
    O6 0.0389(4) 0.0354(4) 0.0370(4) 0.0163(3) 0.0186(3) 0.0079(3)
    N1 0.0281(4) 0.0280(4) 0.0265(4) 0.0092(3) 0.0070(3) 0.0089(3)
    C1 0.0255(4) 0.0264(4) 0.0255(4) 0.0095(4) 0.0036(4) 0.0110(4)
    C2 0.0252(4) 0.0287(5) 0.0271(5) 0.0108(4) 0.0044(4) 0.0121(4)
    C3 0.0274(5) 0.0362(5) 0.0352(5) 0.0123(4) 0.0092(4) 0.0168(4)
    C4 0.0270(5) 0.0346(5) 0.0442(6) 0.0066(4) 0.0076(4) 0.0186(5)
    C5 0.0309(5) 0.0275(5) 0.0371(5) 0.0071(4) 0.0014(4) 0.0109(4)
    C6 0.0295(5) 0.0276(5) 0.0278(5) 0.0103(4) 0.0021(4) 0.0095(4)
    C7 0.0357(5) 0.0278(5) 0.0312(5) 0.0084(4) 0.0040(4) 0.0050(4)
    C8 0.0253(4) 0.0282(5) 0.0263(4) 0.0092(4) 0.0072(4) 0.0095(4)
    C9 0.0253(4) 0.0273(4) 0.0243(4) 0.0112(4) 0.0041(3) 0.0093(4)
    C10 0.0255(4) 0.0304(5) 0.0242(4) 0.0135(4) 0.0062(3) 0.0110(4)
    C11 0.0269(5) 0.0289(5) 0.0285(5) 0.0128(4) 0.0059(4) 0.0088(4)
    C12 0.0261(4) 0.0279(5) 0.0258(4) 0.0121(4) 0.0049(4) 0.0092(4)
    C13 0.0303(5) 0.0251(5) 0.0305(5) 0.0086(4) 0.0052(4) 0.0068(4)
    C14 0.0237(4) 0.0270(5) 0.0302(5) 0.0087(4) 0.0082(4) 0.0075(4)
    C15 0.0365(6) 0.0431(6) 0.0296(5) 0.0149(5) 0.0037(4) 0.0088(4)
    C16 0.0531(8) 0.0612(8) 0.0414(7) 0.0262(7) 0.0187(6) 0.0230(6)
    C17 0.0314(5) 0.0347(5) 0.0329(5) 0.0178(4) 0.0100(4) 0.0100(4)
    C18 0.0492(7) 0.0425(6) 0.0410(6) 0.0199(6) 0.0236(5) 0.0055(5)
    C19 0.0513(7) 0.0509(7) 0.0476(7) 0.0230(6) 0.0267(6) 0.0139(6)
_geom_special_details
;
;
loop_
    _geom_bond_atom_site_label_1
    _geom_bond_atom_site_label_2
    _geom_bond_site_symmetry_2
    _geom_bond_distance
    _geom_bond_publ_flag
    F1 C7 . 1.3350(14) ?
    F2 C7 . 1.3412(13) ?
    F3 C7 . 1.3462(12) ?
    O1 C10 . 1.3444(12) ?
    O1 C11 . 1.3996(12) ?
    O2 C12 . 1.3463(12) ?
    O2 C13 . 1.4291(12) ?
    O3 C14 . 1.2019(13) ?
    O4 C14 . 1.3275(12) ?
    O4 C15 . 1.4591(14) ?
    O5 C17 . 1.2029(14) ?
    O6 C17 . 1.3277(13) ?
    O6 C18 . 1.4511(13) ?
    N1 C8 . 1.3140(13) ?
    N1 C1 . 1.3791(13) ?
    C1 C2 . 1.4211(14) ?
    C1 C6 . 1.4215(14) ?
    C2 C10 . 1.4050(14) ?
    C2 C3 . 1.4128(14) ?
    C3 C4 . 1.3655(16) ?
    C3 H3 . 0.9500 ?
    C4 C5 . 1.4063(17) ?
    C4 H4 . 0.9500 ?
    C5 C6 . 1.3722(15) ?
    C5 H5 . 0.9500 ?
    C6 C7 . 1.5011(16) ?
    C8 C9 . 1.4155(14) ?
    C8 H8 . 0.9500 ?
    C9 C10 . 1.3748(13) ?
    C9 C12 . 1.4347(14) ?
    C11 C12 . 1.3772(14) ?
    C11 C17 . 1.4698(14) ?
    C13 C14 . 1.5113(15) ?
    C13 H13A . 0.9900 ?
    C13 H13B . 0.9900 ?
    C15 C16 . 1.5028(18) ?
    C15 H15A . 0.9900 ?
    C15 H15B . 0.9900 ?
    C16 H16A . 0.9800 ?
    C16 H16B . 0.9800 ?
    C16 H16C . 0.9800 ?
    C18 C19 . 1.4915(18) ?
    C18 H18A . 0.9900 ?
    C18 H18B . 0.9900 ?
    C19 H19A . 0.9800 ?
    C19 H19B . 0.9800 ?
    C19 H19C . 0.9800 ?
loop_
    _geom_angle_atom_site_label_1
    _geom_angle_atom_site_label_2
    _geom_angle_atom_site_label_3
    _geom_angle_site_symmetry_1
    _geom_angle_site_symmetry_3
    _geom_angle
    _geom_angle_publ_flag
    C10 O1 C11 . . 106.31(8) ?
    C12 O2 C13 . . 120.56(8) ?
    C14 O4 C15 . . 116.50(9) ?
    C17 O6 C18 . . 116.38(9) ?
    C8 N1 C1 . . 118.85(9) ?
    N1 C1 C2 . . 123.90(9) ?
    N1 C1 C6 . . 119.02(9) ?
    C2 C1 C6 . . 117.07(9) ?
    C10 C2 C3 . . 124.76(10) ?
    C10 C2 C1 . . 113.96(9) ?
    C3 C2 C1 . . 121.27(9) ?
    C4 C3 C2 . . 119.53(10) ?
    C4 C3 H3 . . 120.2 ?
    C2 C3 H3 . . 120.2 ?
    C3 C4 C5 . . 120.36(10) ?
    C3 C4 H4 . . 119.8 ?
    C5 C4 H4 . . 119.8 ?
    C6 C5 C4 . . 120.94(10) ?
    C6 C5 H5 . . 119.5 ?
    C4 C5 H5 . . 119.5 ?
    C5 C6 C1 . . 120.81(10) ?
    C5 C6 C7 . . 119.75(10) ?
    C1 C6 C7 . . 119.43(9) ?
    F1 C7 F2 . . 106.89(9) ?
    F1 C7 F3 . . 105.90(9) ?
    F2 C7 F3 . . 106.11(9) ?
    F1 C7 C6 . . 112.95(9) ?
    F2 C7 C6 . . 112.93(10) ?
    F3 C7 C6 . . 111.55(9) ?
    N1 C8 C9 . . 122.26(9) ?
    N1 C8 H8 . . 118.9 ?
    C9 C8 H8 . . 118.9 ?
    C10 C9 C8 . . 118.01(9) ?
    C10 C9 C12 . . 105.74(9) ?
    C8 C9 C12 . . 136.23(9) ?
    O1 C10 C9 . . 111.91(9) ?
    O1 C10 C2 . . 125.07(9) ?
    C9 C10 C2 . . 123.01(9) ?
    C12 C11 O1 . . 109.64(9) ?
    C12 C11 C17 . . 136.46(10) ?
    O1 C11 C17 . . 113.88(9) ?
    O2 C12 C11 . . 134.90(10) ?
    O2 C12 C9 . . 118.69(9) ?
    C11 C12 C9 . . 106.39(9) ?
    O2 C13 C14 . . 111.56(8) ?
    O2 C13 H13A . . 109.3 ?
    C14 C13 H13A . . 109.3 ?
    O2 C13 H13B . . 109.3 ?
    C14 C13 H13B . . 109.3 ?
    H13A C13 H13B . . 108.0 ?
    O3 C14 O4 . . 126.09(10) ?
    O3 C14 C13 . . 124.44(9) ?
    O4 C14 C13 . . 109.47(9) ?
    O4 C15 C16 . . 111.75(10) ?
    O4 C15 H15A . . 109.3 ?
    C16 C15 H15A . . 109.3 ?
    O4 C15 H15B . . 109.3 ?
    C16 C15 H15B . . 109.3 ?
    H15A C15 H15B . . 107.9 ?
    C15 C16 H16A . . 109.5 ?
    C15 C16 H16B . . 109.5 ?
    H16A C16 H16B . . 109.5 ?
    C15 C16 H16C . . 109.5 ?
    H16A C16 H16C . . 109.5 ?
    H16B C16 H16C . . 109.5 ?
    O5 C17 O6 . . 124.62(10) ?
    O5 C17 C11 . . 125.11(10) ?
    O6 C17 C11 . . 110.27(9) ?
    O6 C18 C19 . . 106.84(10) ?
    O6 C18 H18A . . 110.4 ?
    C19 C18 H18A . . 110.4 ?
    O6 C18 H18B . . 110.4 ?
    C19 C18 H18B . . 110.4 ?
    H18A C18 H18B . . 108.6 ?
    C18 C19 H19A . . 109.5 ?
    C18 C19 H19B . . 109.5 ?
    H19A C19 H19B . . 109.5 ?
    C18 C19 H19C . . 109.5 ?
    H19A C19 H19C . . 109.5 ?
    H19B C19 H19C . . 109.5 ?
loop_
    _geom_torsion_atom_site_label_1
    _geom_torsion_atom_site_label_2
    _geom_torsion_atom_site_label_3
    _geom_torsion_atom_site_label_4
    _geom_torsion_site_symmetry_1
    _geom_torsion_site_symmetry_2
    _geom_torsion_site_symmetry_3
    _geom_torsion_site_symmetry_4
    _geom_torsion
    _geom_torsion_publ_flag
    C8 N1 C1 C2 . . . . 0.10(15) ?
    C8 N1 C1 C6 . . . . -179.49(9) ?
    N1 C1 C2 C10 . . . . -1.04(14) ?
    C6 C1 C2 C10 . . . . 178.55(8) ?
    N1 C1 C2 C3 . . . . 179.63(9) ?
    C6 C1 C2 C3 . . . . -0.77(14) ?
    C10 C2 C3 C4 . . . . -179.03(10) ?
    C1 C2 C3 C4 . . . . 0.21(15) ?
    C2 C3 C4 C5 . . . . 0.33(16) ?
    C3 C4 C5 C6 . . . . -0.28(17) ?
    C4 C5 C6 C1 . . . . -0.32(16) ?
    C4 C5 C6 C7 . . . . 178.76(10) ?
    N1 C1 C6 C5 . . . . -179.56(9) ?
    C2 C1 C6 C5 . . . . 0.82(15) ?
    N1 C1 C6 C7 . . . . 1.35(14) ?
    C2 C1 C6 C7 . . . . -178.26(9) ?
    C5 C6 C7 F1 . . . . -120.41(11) ?
    C1 C6 C7 F1 . . . . 58.69(13) ?
    C5 C6 C7 F2 . . . . 118.14(11) ?
    C1 C6 C7 F2 . . . . -62.76(13) ?
    C5 C6 C7 F3 . . . . -1.26(15) ?
    C1 C6 C7 F3 . . . . 177.84(9) ?
    C1 N1 C8 C9 . . . . 0.79(15) ?
    N1 C8 C9 C10 . . . . -0.65(15) ?
    N1 C8 C9 C12 . . . . 177.51(10) ?
    C11 O1 C10 C9 . . . . -0.10(11) ?
    C11 O1 C10 C2 . . . . 179.13(9) ?
    C8 C9 C10 O1 . . . . 178.82(8) ?
    C12 C9 C10 O1 . . . . 0.15(11) ?
    C8 C9 C10 C2 . . . . -0.42(14) ?
    C12 C9 C10 C2 . . . . -179.09(9) ?
    C3 C2 C10 O1 . . . . 1.34(16) ?
    C1 C2 C10 O1 . . . . -177.96(9) ?
    C3 C2 C10 C9 . . . . -179.52(9) ?
    C1 C2 C10 C9 . . . . 1.18(14) ?
    C10 O1 C11 C12 . . . . 0.00(11) ?
    C10 O1 C11 C17 . . . . -179.01(8) ?
    C13 O2 C12 C11 . . . . 16.43(17) ?
    C13 O2 C12 C9 . . . . -165.38(9) ?
    O1 C11 C12 O2 . . . . 178.43(10) ?
    C17 C11 C12 O2 . . . . -2.9(2) ?
    O1 C11 C12 C9 . . . . 0.08(11) ?
    C17 C11 C12 C9 . . . . 178.78(12) ?
    C10 C9 C12 O2 . . . . -178.80(8) ?
    C8 C9 C12 O2 . . . . 2.89(17) ?
    C10 C9 C12 C11 . . . . -0.14(11) ?
    C8 C9 C12 C11 . . . . -178.44(11) ?
    C12 O2 C13 C14 . . . . 64.30(12) ?
    C15 O4 C14 O3 . . . . 0.15(15) ?
    C15 O4 C14 C13 . . . . -178.99(9) ?
    O2 C13 C14 O3 . . . . 6.79(14) ?
    O2 C13 C14 O4 . . . . -174.05(8) ?
    C14 O4 C15 C16 . . . . -78.05(13) ?
    C18 O6 C17 O5 . . . . -1.97(18) ?
    C18 O6 C17 C11 . . . . 178.42(10) ?
    C12 C11 C17 O5 . . . . 2.2(2) ?
    O1 C11 C17 O5 . . . . -179.15(11) ?
    C12 C11 C17 O6 . . . . -178.20(11) ?
    O1 C11 C17 O6 . . . . 0.45(13) ?
    C17 O6 C18 C19 . . . . -174.85(11) ?
loop_
    _geom_hbond_atom_site_label_D
    _geom_hbond_atom_site_label_H
    _geom_hbond_atom_site_label_A
    _geom_hbond_site_symmetry_A
    _geom_hbond_distance_DH
    _geom_hbond_distance_HA
    _geom_hbond_distance_DA
    _geom_hbond_angle_DHA
    C5 H5 O3 2 0.95 2.44 3.2556(13) 144
    C13 H13B F1 2_665 0.99 2.46 3.2829(12) 141
_iucr_refine_instructions_details
;
TITL ca232_ma in P-1
CELL  0.71073    8.9167    8.9223   13.4125   102.895    97.098   116.035
ZERR        2    0.0003    0.0003    0.0005     0.001     0.002     0.001
LATT   1
SFAC  C  H  F  N  O
UNIT 38 32 6 2 12
ACTA
BOND $H
CONF
HTAB
TEMP -73
OMIT      0   0   1
EQIV $1   -x,-y,-z
EQIV $2   1-x,1-y,-z
HTAB C5   O3_$1
HTAB C13  F1_$2
FMAP 2
L.S. 10
PLAN -5
WGHT    0.047500    0.238400
FVAR       0.35498
F1    3    0.111268   -0.155135   -0.263811    11.00000    0.03830    0.03656 =
         0.04660    0.00817    0.00986    0.01699
F2    3   -0.021085   -0.074877   -0.367526    11.00000    0.05824    0.05209 =
         0.03116    0.01647    0.01268    0.02303
F3    3   -0.147116   -0.335719   -0.355895    11.00000    0.04846    0.03395 =
         0.04706   -0.00711    0.00670    0.00562
O1    5   -0.015514    0.360224    0.097742    11.00000    0.02668    0.03105 =
         0.02843    0.00949    0.00852    0.01280
O2    5    0.395152    0.695575    0.089937    11.00000    0.02932    0.02970 =
         0.02807    0.00660    0.00725    0.00599
O3    5    0.529255    0.641357    0.265189    11.00000    0.03730    0.02888 =
         0.03829    0.01020    0.00838    0.01475
O4    5    0.612511    0.918129    0.363664    11.00000    0.03668    0.02956 =
         0.02872    0.00542    0.00529    0.01243
O5    5    0.210170    0.779159    0.292092    11.00000    0.04300    0.04238 =
         0.05193   -0.00473    0.02004    0.00871
O6    5   -0.038545    0.533196    0.263642    11.00000    0.03890    0.03543 =
         0.03700    0.00786    0.01862    0.01626
N1    4    0.141699    0.178219   -0.154945    11.00000    0.02805    0.02801 =
         0.02653    0.00890    0.00697    0.00924
C1    1   -0.014136    0.066862   -0.140134    11.00000    0.02549    0.02639 =
         0.02549    0.01099    0.00360    0.00946
C2    1   -0.084564    0.114631   -0.056850    11.00000    0.02521    0.02866 =
         0.02710    0.01207    0.00442    0.01084
C3    1   -0.245549   -0.005145   -0.046154    11.00000    0.02741    0.03618 =
         0.03517    0.01683    0.00920    0.01229
AFIX  43
H3    2   -0.291029    0.028962    0.009831    11.00000   -1.20000
AFIX   0
C4    1   -0.335314   -0.170293   -0.116865    11.00000    0.02700    0.03459 =
         0.04417    0.01858    0.00760    0.00662
AFIX  43
H4    2   -0.443900   -0.251077   -0.110201    11.00000   -1.20000
AFIX   0
C5    1   -0.267901   -0.221446   -0.199499    11.00000    0.03092    0.02752 =
         0.03714    0.01091    0.00141    0.00714
AFIX  43
H5    2   -0.331409   -0.336893   -0.247978    11.00000   -1.20000
AFIX   0
C6    1   -0.111702   -0.106988   -0.211106    11.00000    0.02950    0.02764 =
         0.02777    0.00950    0.00215    0.01035
C7    1   -0.041341   -0.166445   -0.298761    11.00000    0.03567    0.02785 =
         0.03116    0.00504    0.00398    0.00836
C8    1    0.232134    0.338400   -0.088703    11.00000    0.02532    0.02817 =
         0.02635    0.00950    0.00719    0.00920
AFIX  43
H8    2    0.338792    0.415626   -0.099408    11.00000   -1.20000
AFIX   0
C9    1    0.176099    0.399843   -0.001945    11.00000    0.02527    0.02727 =
         0.02431    0.00930    0.00415    0.01115
C10   1    0.020590    0.286723    0.011608    11.00000    0.02555    0.03044 =
         0.02415    0.01101    0.00618    0.01350
C11   1    0.123323    0.530287    0.143377    11.00000    0.02692    0.02891 =
         0.02854    0.00879    0.00585    0.01275
C12   1    0.243199    0.558793    0.084262    11.00000    0.02614    0.02788 =
         0.02584    0.00917    0.00494    0.01206
C13   1    0.486323    0.840011    0.185181    11.00000    0.03025    0.02507 =
         0.03051    0.00682    0.00520    0.00864
AFIX  23
H13A  2    0.410857    0.890130    0.205204    11.00000   -1.20000
H13B  2    0.588731    0.932552    0.172789    11.00000   -1.20000
AFIX   0
C14   1    0.543399    0.784478    0.274757    11.00000    0.02372    0.02704 =
         0.03021    0.00747    0.00823    0.00868
C15   1    0.677335    0.887215    0.458083    11.00000    0.03647    0.04312 =
         0.02964    0.00880    0.00373    0.01491
AFIX  23
H15A  2    0.759027    1.001328    0.511979    11.00000   -1.20000
H15B  2    0.740937    0.821955    0.440049    11.00000   -1.20000
AFIX   0
C16   1    0.533759    0.784654    0.503414    11.00000    0.05308    0.06121 =
         0.04142    0.02298    0.01875    0.02619
AFIX 137
H16A  2    0.460013    0.666543    0.453367    11.00000   -1.50000
H16B  2    0.465040    0.844351    0.516238    11.00000   -1.50000
H16C  2    0.582594    0.776184    0.570199    11.00000   -1.50000
AFIX   0
C17   1    0.107123    0.630315    0.240674    11.00000    0.03142    0.03469 =
         0.03285    0.01003    0.01004    0.01784
C18   1   -0.069691    0.613818    0.359732    11.00000    0.04924    0.04252 =
         0.04103    0.00552    0.02359    0.01985
AFIX  23
H18A  2   -0.084560    0.715165    0.353274    11.00000   -1.20000
H18B  2    0.028693    0.655587    0.420893    11.00000   -1.20000
AFIX   0
C19   1   -0.230182    0.476522    0.374345    11.00000    0.05129    0.05088 =
         0.04757    0.01385    0.02675    0.02297
AFIX 137
H19A  2   -0.325633    0.433891    0.312340    11.00000   -1.50000
H19B  2   -0.257888    0.526797    0.437559    11.00000   -1.50000
H19C  2   -0.212476    0.378665    0.382739    11.00000   -1.50000
HKLF 4
REM  ca232_ma in P-1
REM R1 =  0.0336 for   4019 Fo > 4sig(Fo)  and  0.0378 for all   4499 data
REM    264 parameters refined using      0 restraints
END
;
data_global
_journal_date_recd_electronic     2012-10-31
_journal_date_accepted     2012-11-14
_journal_name_full     'Acta Crystallographica, Section E'
_journal_year     2012
_journal_volume     68
_journal_issue     12
_journal_page_first     o3389
_journal_page_last     o3390
_journal_paper_category     QO
_journal_paper_doi     10.1107/S1600536812046843
_journal_coeditor_code     FJ2605
_publ_contact_author_name     'Dr Richard Betz'
_publ_contact_author_address
;
Department of Chemistry
Nelson Mandela Metropolitan University
Summerstrand Campus (South)
University Way
Summerstrand
PO Box 77000
Port Elizabeth
6031
South Africa
;
_publ_contact_author_email     'richard.betz@webmail.co.za'
_publ_contact_author_fax     '+27-41-504-4236'
_publ_contact_author_phone     '+27-41-504-4285'
_publ_section_title
;\
Ethyl
3-(2-ethoxy-2-oxoethoxy)-6-(trifluoromethyl)furo[3,2-<i>c</i>]quinoline-2-\
carboxylate
;
loop_
    _publ_author_name
    _publ_author_address
    'Garudachari, B.'
;
National Institute of Technology-Karnataka
Department of Chemistry
Medicinal Chemistry Laboratory
Surathkal
Mangalore 575 025
India
;
    'Islor, Arun M.'
;
National Institute of Technology-Karnataka
Department of Chemistry
Medicinal Chemistry Laboratory
Surathkal
Mangalore 575 025
India
;
    'Vijesh, A. M.'
;
GITAM University
Department of Engineering Chemistry
GIT
Rushikonda
Visakhapatnam, A.P. 530 045
India
;
    'Gerber, Thomas'
;
Nelson Mandela Metropolitan University
Summerstrand Campus
Department of Chemistry
University Way
Summerstrand
PO Box 77000
Port Elizabeth
6031
South Africa
;
    'Hosten, Eric'
;
Nelson Mandela Metropolitan University
Summerstrand Campus
Department of Chemistry
University Way
Summerstrand
PO Box 77000
Port Elizabeth
6031
South Africa
;
    'Betz, Richard'
;
Nelson Mandela Metropolitan University
Summerstrand Campus
Department of Chemistry
University Way
Summerstrand
PO Box 77000
Port Elizabeth
6031
South Africa
;
