# Supplementary material for: Ethyl 3-(2-eth­oxy-2-oxoeth­oxy)-6-(tri­fluoro­meth­yl)furo[3,2-c]quinoline-2-carboxyl­ate
Source: Acta Crystallogr Sect E Struct Rep Online. 2012 Nov 24;68(Pt 12):o3389–90. doi: 10.1107/S1600536812046843 (PMC3588983; doi:10.1107/S1600536812046843)
Supplement: Supplementary file 3 [file e-68-o3389-Isup3.hkl]

# 
# h,k,l, Fc-squared, Fo-squared, sigma(Fo-squared) and status flag 
# 
data_I
_shelx_title ' ca232_ma in P-1' 
_shelx_refln_list_code          4 
_shelx_F_calc_maximum       87.67 
_exptl_crystal_F_000       424.00 
_reflns_d_resolution_high  0.7450 
 
loop_ 
 _symmetry_equiv_pos_as_xyz 
 'x, y, z' 
 '-x, -y, -z' 
 
_cell_length_a     8.9167 
_cell_length_b     8.9223 
_cell_length_c    13.4125 
_cell_angle_alpha 102.895 
_cell_angle_beta   97.098 
_cell_angle_gamma 116.035 
 
_shelx_F_squared_multiplier     1.000 
 
loop_ 
 _refln_index_h 
 _refln_index_k 
 _refln_index_l 
 _refln_F_squared_calc 
 _refln_F_squared_meas 
 _refln_F_squared_sigma 
 _refln_observed_status 
   2   0   0     1925.56     1863.98     10.35 o 
   3   0   0       30.59       46.73      0.29 o 
   4   0   0      220.43      224.59      1.25 o 
   5   0   0       26.34       25.27      0.28 o 
   6   0   0        2.17        1.72      0.12 o 
   7   0   0        9.48        9.36      0.26 o 
   8   0   0      234.79      235.44      2.03 o 
   9   0   0       57.28       61.52      2.26 o 
  10   0   0        0.08       -0.48      0.56 o 
 -10   1   0        5.03        4.29      0.63 o 
  -9   1   0      104.37       95.97      1.60 o 
  -8   1   0       26.03       24.72      0.42 o 
  -7   1   0      330.61      334.21      4.06 o 
  -6   1   0       77.87       83.96      0.66 o 
  -5   1   0        5.60        8.67      0.33 o 
  -4   1   0       70.97       78.30      0.54 o 
  -3   1   0     1029.82     1045.51      6.93 o 
  -2   1   0       34.01       27.47      0.27 o 
  -1   1   0      400.97      363.13     10.95 o 
   0   1   0        6.45        4.16      0.12 o 
   1   1   0     2645.94     2516.20     36.64 o 
   2   1   0      278.74      264.78      1.25 o 
   3   1   0      146.38      167.76      0.93 o 
   4   1   0       51.02       42.23      0.31 o 
   5   1   0       49.11       55.44      0.42 o 
   6   1   0       65.64       62.66      0.49 o 
   7   1   0      182.17      183.04      1.39 o 
   8   1   0        3.64        3.45      0.24 o 
   9   1   0       35.40       35.08      1.27 o 
 -11   2   0        0.02        0.08      0.56 o 
 -10   2   0       41.44       39.10      0.95 o 
  -9   2   0       14.17       12.02      0.50 o 
  -8   2   0      103.12       98.03      1.13 o 
  -7   2   0       69.49       79.14      0.69 o 
  -6   2   0        0.09        0.30      0.10 o 
  -5   2   0        0.30       -0.07      0.07 o 
  -4   2   0      518.70      503.71      3.17 o 
  -3   2   0     1162.13     1154.59      7.21 o 
  -2   2   0     3501.08     3302.02     41.39 o 
  -1   2   0     2540.26     2425.97     31.45 o 
   0   2   0      530.61      512.31      3.80 o 
   1   2   0      374.45      378.44      3.76 o 
   2   2   0      631.42      622.78      3.32 o 
   3   2   0      233.00      216.14      1.27 o 
   4   2   0       27.86       27.51      0.24 o 
   5   2   0       47.10       45.40      0.33 o 
   6   2   0       47.45       47.39      0.41 o 
   7   2   0        8.72        8.10      0.33 o 
   8   2   0        2.75        2.78      0.32 o 
   9   2   0        2.93        2.78      0.56 o 
 -11   3   0        9.52       11.36      0.67 o 
 -10   3   0        0.05       -0.12      0.34 o 
  -9   3   0       94.72       96.12      1.13 o 
  -8   3   0       56.56       58.50      0.76 o 
  -7   3   0      113.62      119.16      2.15 o 
  -6   3   0      465.13      499.57      3.90 o 
  -5   3   0      211.24      212.48      1.47 o 
  -4   3   0       71.87       75.88      0.54 o 
  -3   3   0      469.20      497.52      2.99 o 
  -2   3   0       23.19       25.41      0.20 o 
  -1   3   0       45.60       43.36      0.36 o 
   0   3   0      214.72      225.05      2.05 o 
   1   3   0      108.59      129.44      0.99 o 
   2   3   0      130.54      145.20      0.85 o 
   3   3   0        0.20       -0.07      0.07 o 
   4   3   0       75.66       68.72      0.53 o 
   5   3   0      511.38      495.29      3.54 o 
   6   3   0       80.73       80.97      0.95 o 
   7   3   0        2.84        2.91      0.29 o 
   8   3   0        1.53        2.30      0.36 o 
 -11   4   0        0.52        0.36      0.39 o 
 -10   4   0        6.18        5.09      0.38 o 
  -9   4   0        0.09       -0.09      0.19 o 
  -8   4   0       90.47       89.81      1.09 o 
  -7   4   0      150.84      147.40      1.39 o 
  -6   4   0      166.72      152.01      1.23 o 
  -5   4   0      214.70      231.43      1.59 o 
  -4   4   0      268.90      291.81      1.76 o 
  -3   4   0       81.28       74.76      0.55 o 
  -2   4   0      148.53      146.86      0.97 o 
  -1   4   0       31.07       32.61      0.29 o 
   0   4   0     1232.13     1323.95     11.85 o 
   1   4   0      666.80      660.06      5.65 o 
   2   4   0      777.05      835.76      5.34 o 
   3   4   0       79.31       69.66      0.64 o 
   4   4   0      301.47      301.94      2.34 o 
   5   4   0       76.22       79.28      0.82 o 
   6   4   0       13.78       14.88      0.44 o 
   7   4   0       63.85       72.00      1.12 o 
 -11   5   0       89.32       96.48      4.29 o 
 -10   5   0      125.60      130.70      1.78 o 
  -9   5   0        9.34        9.40      0.62 o 
  -8   5   0        0.62        0.42      0.24 o 
  -7   5   0       23.56       21.86      0.32 o 
  -6   5   0       20.10       19.42      0.30 o 
  -5   5   0        8.31       11.93      0.28 o 
  -4   5   0      872.67      940.63      6.74 o 
  -3   5   0        4.36        8.47      0.16 o 
  -2   5   0      370.66      383.98      2.63 o 
  -1   5   0      471.46      537.35      3.67 o 
   0   5   0        4.43        6.53      0.32 o 
   1   5   0       17.93       28.54      0.32 o 
   2   5   0       27.00       20.70      0.41 o 
   3   5   0      525.43      522.11      5.43 o 
   4   5   0       11.25        9.39      0.28 o 
   5   5   0       58.39       59.02      1.05 o 
   6   5   0        3.01        3.17      0.30 o 
 -11   6   0      136.34      145.43      2.36 o 
 -10   6   0      198.18      201.31      2.50 o 
  -9   6   0       25.35       27.04      0.63 o 
  -8   6   0        0.01       -0.14      0.17 o 
  -7   6   0       72.99       74.68      0.73 o 
  -6   6   0      138.40      150.83      1.28 o 
  -5   6   0       63.72       70.55      0.57 o 
  -4   6   0      342.04      343.67      2.51 o 
  -3   6   0      103.83      118.71      0.91 o 
  -2   6   0       47.29       48.58      0.49 o 
  -1   6   0      205.90      179.83      2.14 o 
   0   6   0      175.36      174.91      2.32 o 
   1   6   0       53.85       55.08      1.46 o 
   2   6   0        5.70        4.74      0.13 o 
   3   6   0      100.57       93.19      0.90 o 
   4   6   0       30.22       32.90      0.54 o 
   5   6   0       44.76       44.30      0.97 o 
 -11   7   0       51.97       55.83      1.51 o 
 -10   7   0        1.79        1.56      0.27 o 
  -9   7   0        1.28        1.36      0.25 o 
  -8   7   0        1.49        0.37      0.18 o 
  -7   7   0        2.82        2.50      0.18 o 
  -6   7   0        1.73        3.15      0.13 o 
  -5   7   0       38.87       32.92      0.34 o 
  -4   7   0       33.81       34.44      0.36 o 
  -3   7   0        0.43        0.16      0.08 o 
  -2   7   0        8.91        5.44      0.16 o 
  -1   7   0       12.35        9.61      0.79 o 
   0   7   0      169.38      167.41      2.43 o 
   1   7   0        1.16        1.88      0.56 o 
   2   7   0       78.43       73.94      0.74 o 
   3   7   0        2.88        1.88      0.16 o 
   4   7   0       37.66       40.13      1.11 o 
 -11   8   0        0.77        0.04      0.56 o 
 -10   8   0       43.49       42.87      1.07 o 
  -9   8   0        0.00       -0.30      0.30 o 
  -8   8   0        0.39        0.10      0.24 o 
  -7   8   0        5.42        3.65      0.20 o 
  -6   8   0       27.93       26.37      0.39 o 
  -5   8   0      241.98      237.02      2.11 o 
  -4   8   0       16.80       14.99      0.30 o 
  -3   8   0      154.58      146.80      1.32 o 
  -2   8   0       34.51       29.66      0.50 o 
  -1   8   0        0.61       -0.48      0.48 o 
   0   8   0        6.03        4.84      0.56 o 
   1   8   0       15.17       15.00      0.79 o 
   2   8   0       27.75       27.67      0.60 o 
   3   8   0        0.02       -0.03      0.21 o 
 -10   9   0       47.26       51.13      1.21 o 
  -9   9   0        3.65        2.37      0.39 o 
  -8   9   0        0.26       -0.13      0.33 o 
  -7   9   0        2.59        2.01      0.22 o 
  -6   9   0       43.09       42.09      0.96 o 
  -5   9   0        8.59        8.06      0.47 o 
  -4   9   0        6.33        5.68      0.26 o 
  -3   9   0       86.60       84.29      1.21 o 
  -2   9   0      268.45      246.33      4.68 o 
   0   9   0        5.56        5.00      0.63 o 
   1   9   0        0.00       -0.48      0.48 o 
   2   9   0        9.65       11.87      0.43 o 
 -10  10   0        6.32        7.69      0.60 o 
  -9  10   0        4.50        3.92      0.52 o 
  -8  10   0       71.21       79.05      1.25 o 
  -7  10   0       15.43       20.27      0.50 o 
  -6  10   0      140.58      147.91      1.59 o 
  -5  10   0        1.91        2.20      0.21 o 
  -4  10   0       67.25       58.67      0.86 o 
  -3  10   0        5.91        4.46      0.28 o 
  -2  10   0        2.00        1.32      0.17 o 
  -8  11   0       29.19       26.69      1.41 o 
  -7  11   0       23.33       26.66      0.66 o 
  -6  11   0        1.24        1.19      0.22 o 
  -5  11   0        7.06        6.74      0.31 o 
  -4  11   0        5.06        3.78      0.28 o 
  -3  11   0        4.18        4.80      0.48 o 
  -2  11   0       18.06       17.78      0.56 o 
   2 -11   1        4.30        3.99      0.25 o 
   3 -11   1       12.64        9.76      0.36 o 
   4 -11   1       11.12       10.17      0.45 o 
   5 -11   1        5.93        5.91      0.31 o 
   6 -11   1       30.38       30.51      0.56 o 
   7 -11   1       20.88       20.27      0.61 o 
   8 -11   1      166.58      179.56      2.29 o 
   2 -10   1        0.06        0.16      0.24 o 
   3 -10   1       39.60       35.00      0.95 o 
   4 -10   1       71.20       73.31      1.02 o 
   5 -10   1        6.09        5.89      0.34 o 
   6 -10   1       10.39        8.66      0.54 o 
   7 -10   1       24.13       26.00      0.74 o 
   8 -10   1       35.15       38.13      0.79 o 
   9 -10   1       19.60       19.62      0.95 o 
  10 -10   1        1.50        0.83      0.67 o 
  -2  -9   1       24.92       24.93      0.44 o 
   2  -9   1      424.02      424.18      7.86 o 
   3  -9   1       15.90       15.02      0.37 o 
   4  -9   1        2.10        1.20      0.20 o 
   5  -9   1      150.25      154.49      1.91 o 
   6  -9   1       49.98       50.22      0.72 o 
   7  -9   1        6.78        6.26      0.48 o 
   8  -9   1       12.93       12.90      0.51 o 
   9  -9   1        1.19        0.83      0.39 o 
  10  -9   1        1.39        1.35      0.39 o 
  -3  -8   1       16.35       17.07      0.41 o 
  -2  -8   1       27.39       25.70      0.65 o 
  -1  -8   1        0.03       -0.48      0.48 o 
   0  -8   1       29.15       27.30      0.95 o 
   1  -8   1       66.33       63.49      1.59 o 
   2  -8   1       44.99       43.14      0.45 o 
   3  -8   1       35.77       31.28      0.38 o 
   4  -8   1        2.30        2.05      0.15 o 
   5  -8   1        3.89        3.87      0.19 o 
   6  -8   1        0.09        0.01      0.13 o 
   7  -8   1      133.82      131.16      1.52 o 
   8  -8   1       10.13        7.48      0.31 o 
   9  -8   1       88.42       90.26      1.31 o 
  10  -8   1        1.67        1.57      0.32 o 
  11  -8   1       19.53       21.86      0.87 o 
  -5  -7   1       15.82       18.37      0.63 o 
  -4  -7   1       87.68       90.41      1.16 o 
  -3  -7   1        9.92        8.76      0.25 o 
  -2  -7   1       86.65       77.89      0.96 o 
  -1  -7   1       43.67       38.44      1.27 o 
   0  -7   1      117.49      113.45      2.10 o 
   1  -7   1        2.47        2.54      0.32 o 
   2  -7   1       90.42       84.76      0.78 o 
   3  -7   1       20.41       17.88      0.36 o 
   4  -7   1      123.48      121.65      0.96 o 
   5  -7   1       24.36       23.27      0.30 o 
   6  -7   1       47.93       50.01      0.47 o 
   7  -7   1      185.94      187.20      1.59 o 
   8  -7   1       45.73       42.57      0.66 o 
   9  -7   1       48.29       46.48      0.74 o 
  10  -7   1       19.27       18.59      0.63 o 
  11  -7   1        0.22        0.39      0.52 o 
  -6  -6   1        1.12        1.99      0.25 o 
  -5  -6   1        6.52        7.05      0.55 o 
  -4  -6   1       10.28       10.97      0.30 o 
  -3  -6   1      348.93      354.12      3.55 o 
  -2  -6   1       71.45       73.81      0.83 o 
  -1  -6   1      210.96      208.27      2.89 o 
   0  -6   1       10.61       11.27      0.45 o 
   1  -6   1       95.05      111.11      1.26 o 
   2  -6   1      196.86      200.75      1.92 o 
   3  -6   1      453.17      470.06      3.33 o 
   4  -6   1       18.42       18.92      0.25 o 
   5  -6   1      130.95      139.89      1.10 o 
   6  -6   1       15.39       17.71      0.25 o 
   7  -6   1       85.50       84.57      0.91 o 
   8  -6   1        3.38        2.48      0.23 o 
   9  -6   1       49.66       48.98      0.71 o 
  10  -6   1        0.00       -0.30      0.30 o 
  11  -6   1       65.11       70.28      1.46 o 
  -7  -5   1       14.56       16.88      0.95 o 
  -6  -5   1       61.10       60.08      0.87 o 
  -5  -5   1        3.33        3.94      0.21 o 
  -4  -5   1       46.41       46.90      0.68 o 
  -3  -5   1      445.74      438.43      3.30 o 
  -2  -5   1      567.91      547.44      5.05 o 
  -1  -5   1      180.95      187.82      1.74 o 
   0  -5   1       89.99      100.46      1.48 o 
   1  -5   1      944.32     1032.26      7.98 o 
   2  -5   1       31.86       36.09      0.32 o 
   3  -5   1      208.13      199.60      1.37 o 
   4  -5   1      248.23      238.08      1.77 o 
   5  -5   1      149.50      129.49      1.12 o 
   6  -5   1       12.71       13.07      0.28 o 
   7  -5   1       15.72       14.34      0.32 o 
   8  -5   1        6.98        7.50      0.30 o 
   9  -5   1       39.73       38.47      0.62 o 
  10  -5   1       25.04       22.78      0.64 o 
  11  -5   1        4.90        5.19      0.51 o 
  -7  -4   1        7.62        9.86      0.41 o 
  -6  -4   1       29.43       29.59      0.49 o 
  -5  -4   1      127.39      123.17      1.27 o 
  -4  -4   1       16.85       15.65      0.24 o 
  -3  -4   1       12.62       15.33      0.21 o 
  -2  -4   1       58.51       58.15      0.49 o 
  -1  -4   1     1056.49     1069.88      8.22 o 
   0  -4   1       31.47       34.02      0.42 o 
   1  -4   1       89.61       99.28      1.01 o 
   2  -4   1      175.03      186.72      1.27 o 
   3  -4   1      182.86      189.32      1.30 o 
   4  -4   1      137.06      158.23      1.18 o 
   5  -4   1      134.83      135.24      0.98 o 
   6  -4   1       11.79        8.71      0.22 o 
   7  -4   1      105.68      104.20      0.98 o 
   8  -4   1       25.21       21.33      0.43 o 
   9  -4   1        2.36        1.95      0.23 o 
  10  -4   1       11.13       11.34      0.62 o 
  11  -4   1       28.90       33.09      0.92 o 
  -8  -3   1       18.41       24.45      0.73 o 
  -7  -3   1       15.75       15.50      0.44 o 
  -6  -3   1        0.21        0.15      0.17 o 
  -5  -3   1      168.86      163.99      1.30 o 
  -4  -3   1      705.46      685.40      4.49 o 
  -3  -3   1      397.03      436.43      2.70 o 
  -2  -3   1      279.33      288.63      1.75 o 
  -1  -3   1      503.56      521.48      3.77 o 
   0  -3   1       47.12       39.00      0.39 o 
   1  -3   1      465.06      428.50      3.08 o 
   2  -3   1     1167.94     1162.49      7.73 o 
   3  -3   1      299.28      335.44      2.34 o 
   4  -3   1       27.08       27.40      0.32 o 
   5  -3   1     1188.00     1207.26      7.63 o 
   6  -3   1        0.10       -0.08      0.08 o 
   7  -3   1       85.52       87.33      0.71 o 
   8  -3   1       61.30       61.11      0.93 o 
   9  -3   1       13.75       13.71      0.48 o 
  10  -3   1       21.95       22.67      0.76 o 
  11  -3   1        1.92        1.54      0.42 o 
  -9  -2   1       18.78       17.54      0.95 o 
  -8  -2   1       21.76       23.01      0.53 o 
  -7  -2   1        0.62        0.62      0.13 o 
  -6  -2   1      351.72      338.29      2.67 o 
  -5  -2   1      272.80      256.16      1.45 o 
  -4  -2   1        0.40        0.14      0.07 o 
  -3  -2   1      132.29      131.59      0.70 o 
  -2  -2   1       86.25       86.36      0.52 o 
  -1  -2   1       82.79       71.38      0.39 o 
   0  -2   1      717.40      687.48      5.75 o 
   1  -2   1     1921.05     1801.17     16.50 o 
   2  -2   1        0.03        0.48      0.16 o 
   3  -2   1      899.65      975.66      6.43 o 
   4  -2   1        0.45        0.11      0.06 o 
   5  -2   1     1268.37     1296.84      7.63 o 
   6  -2   1       45.82       59.43      0.68 o 
   7  -2   1       92.48      104.59      0.87 o 
   8  -2   1       53.60       49.73      0.60 o 
   9  -2   1       40.70       41.21      0.81 o 
  10  -2   1        7.96        7.50      0.51 o 
  11  -2   1        0.00       -0.24      0.56 o 
  -9  -1   1        4.92        3.89      0.56 o 
  -8  -1   1        1.10        1.24      0.18 o 
  -7  -1   1      225.89      240.64      1.74 o 
  -6  -1   1       83.80       80.35      0.71 o 
  -5  -1   1      124.13      114.90      0.70 o 
  -4  -1   1       76.52       98.23      0.57 o 
  -3  -1   1     1167.53     1353.40      6.88 o 
  -2  -1   1      650.58      654.99      3.25 o 
   1  -1   1     2273.60     2213.18     39.12 o 
   2  -1   1       99.58       96.73      0.87 o 
   3  -1   1      135.25      134.06      0.79 o 
   4  -1   1      728.53      747.57      4.16 o 
   5  -1   1     2812.89     2963.86     21.00 o 
   6  -1   1      247.39      256.66      1.90 o 
   7  -1   1       66.54       69.05      0.72 o 
   8  -1   1        1.34        1.16      0.16 o 
   9  -1   1        4.36        4.41      0.42 o 
  10  -1   1        0.11       -0.48      0.48 o 
 -10   0   1        8.34        8.97      0.87 o 
  -9   0   1        2.11        1.19      0.56 o 
  -8   0   1      125.02      115.02      1.54 o 
  -7   0   1        4.93        5.20      0.27 o 
  -6   0   1        0.01        0.04      0.09 o 
  -5   0   1        0.06        0.58      0.09 o 
  -4   0   1       88.45       98.88      0.63 o 
  -3   0   1       78.41       89.98      0.54 o 
  -2   0   1       32.23       31.35      0.23 o 
   1   0   1       62.76       62.54      0.37 o 
   2   0   1      776.72      769.97      4.24 o 
   3   0   1      414.35      395.51      2.21 o 
   4   0   1        1.76        1.38      0.08 o 
   5   0   1      169.89      161.54      1.15 o 
   6   0   1       18.75       18.61      0.26 o 
   7   0   1       64.32       63.30      0.64 o 
   8   0   1       42.27       43.72      0.49 o 
   9   0   1        9.96       10.58      0.83 o 
  10   0   1        1.30        0.08      0.48 o 
 -10   1   1        7.73        4.44      0.63 o 
  -9   1   1       12.65        9.71      0.45 o 
  -8   1   1       17.87       18.40      0.42 o 
  -7   1   1       11.28       12.25      0.29 o 
  -6   1   1       28.92       29.70      0.33 o 
  -5   1   1      283.74      285.84      1.86 o 
  -4   1   1      445.17      499.44      2.84 o 
  -2   1   1      602.38      608.19      3.81 o 
  -1   1   1     1874.67     1779.61     17.51 o 
   0   1   1      119.81      125.51      0.72 o 
   1   1   1     1145.49     1134.82      5.36 o 
   2   1   1       76.50       70.41      0.40 o 
   3   1   1        8.52        8.47      0.12 o 
   4   1   1       12.21       15.04      0.20 o 
   5   1   1      511.66      517.86      3.19 o 
   6   1   1      288.14      284.34      1.91 o 
   7   1   1      408.19      414.77      2.95 o 
   8   1   1        0.12       -0.16      0.16 o 
   9   1   1        5.84        6.73      0.44 o 
 -11   2   1        1.53        1.03      0.63 o 
 -10   2   1        2.43        2.09      0.39 o 
  -9   2   1       10.91       11.41      0.48 o 
  -8   2   1       12.54       11.79      0.32 o 
  -7   2   1       14.30       13.75      0.28 o 
  -6   2   1      181.25      193.59      1.47 o 
  -5   2   1       16.26       10.49      0.21 o 
  -4   2   1        1.21        2.25      0.11 o 
  -3   2   1      301.78      298.96      1.87 o 
  -2   2   1        0.19        2.08      0.08 o 
  -1   2   1     3084.06     2866.89     24.24 o 
   0   2   1      990.77      995.78      5.96 o 
   1   2   1        2.91        1.45      0.06 o 
   2   2   1     1274.13     1288.36      6.91 o 
   3   2   1      836.20      851.49      4.54 o 
   4   2   1       46.99       51.26      0.36 o 
   5   2   1      140.26      144.39      0.91 o 
   6   2   1      451.23      449.48      2.87 o 
   7   2   1       66.45       62.98      0.77 o 
   8   2   1        0.21       -0.03      0.24 o 
   9   2   1       32.86       36.03      1.35 o 
 -11   3   1        3.31        3.10      0.45 o 
 -10   3   1        1.19        0.71      0.52 o 
  -9   3   1       43.62       43.31      0.65 o 
  -8   3   1       66.07       67.49      1.02 o 
  -7   3   1       91.78       87.37      0.91 o 
  -6   3   1      561.75      553.37      5.94 o 
  -5   3   1      119.22      110.36      0.81 o 
  -4   3   1        0.01        0.29      0.10 o 
  -3   3   1     1564.76     1546.18      8.84 o 
  -2   3   1      484.95      502.47      3.03 o 
  -1   3   1      274.43      287.33      2.84 o 
   0   3   1      548.14      592.26      4.28 o 
   1   3   1       59.77       47.47      0.34 o 
   2   3   1       43.35       27.30      0.21 o 
   3   3   1      164.81      161.39      0.99 o 
   4   3   1      716.71      681.47      4.52 o 
   5   3   1      456.68      448.98      3.87 o 
   6   3   1        2.51        2.43      0.21 o 
   7   3   1        6.66        7.40      0.40 o 
   8   3   1        0.04        0.11      0.25 o 
 -11   4   1        3.81        3.75      0.45 o 
 -10   4   1        3.88        2.73      0.33 o 
  -9   4   1        1.28        0.63      0.34 o 
  -8   4   1       27.10       23.65      0.50 o 
  -7   4   1       39.04       47.74      0.50 o 
  -6   4   1      436.85      433.40      3.13 o 
  -5   4   1      275.43      297.92      2.02 o 
  -4   4   1      563.93      548.57      3.66 o 
  -3   4   1       19.75       19.89      0.18 o 
  -2   4   1      111.63      116.94      0.70 o 
  -1   4   1      762.40      807.46      5.50 o 
   0   4   1       41.31       60.09      0.50 o 
   1   4   1      155.96      178.91      1.45 o 
   2   4   1       11.62       13.73      0.17 o 
   3   4   1      867.46      844.76      5.49 o 
   4   4   1        5.74        5.87      0.31 o 
   5   4   1       79.09       78.31      1.01 o 
   6   4   1       17.62       17.58      0.45 o 
   7   4   1       11.16       10.90      0.44 o 
 -11   5   1        6.90        8.89      0.71 o 
 -10   5   1       42.00       43.18      0.85 o 
  -9   5   1        3.13        2.65      0.52 o 
  -8   5   1        9.49       10.93      0.38 o 
  -7   5   1      104.28       97.33      1.03 o 
  -6   5   1      559.73      587.81      3.95 o 
  -5   5   1      280.24      290.96      2.11 o 
  -4   5   1       42.87       36.20      0.33 o 
  -3   5   1       51.33       49.95      0.37 o 
  -2   5   1      487.91      561.59      3.60 o 
  -1   5   1      468.99      484.36      3.84 o 
   0   5   1      295.30      318.70      3.63 o 
   1   5   1      264.91      293.86      3.55 o 
   2   5   1       40.86       38.63      0.34 o 
   3   5   1      190.31      182.38      1.46 o 
   4   5   1       49.62       53.30      0.70 o 
   5   5   1        2.87        3.81      0.23 o 
   6   5   1        0.00       -0.22      0.22 o 
 -11   6   1       47.36       47.45      1.16 o 
 -10   6   1       25.09       25.62      0.66 o 
  -9   6   1        1.36        1.23      0.24 o 
  -8   6   1       11.82       11.49      0.30 o 
  -7   6   1      139.93      149.81      1.29 o 
  -6   6   1        0.73        0.19      0.11 o 
  -5   6   1      432.79      451.77      3.22 o 
  -4   6   1       46.92       43.56      0.41 o 
  -3   6   1       64.40       68.17      0.53 o 
  -2   6   1      111.60      107.09      0.90 o 
  -1   6   1        6.63        3.53      0.14 o 
   0   6   1      129.00      123.15      1.57 o 
   1   6   1      172.16      163.55      1.61 o 
   2   6   1       95.75       99.81      0.99 o 
   3   6   1       32.95       28.78      0.47 o 
   4   6   1        0.00        0.04      0.38 o 
   5   6   1       14.43       14.93      0.44 o 
 -11   7   1       34.83       36.27      0.90 o 
 -10   7   1       22.33       22.14      0.71 o 
  -9   7   1        0.73        0.11      0.21 o 
  -8   7   1        0.82        0.73      0.17 o 
  -7   7   1       55.91       55.43      0.59 o 
  -6   7   1       11.99       12.66      0.24 o 
  -5   7   1      281.97      275.02      2.17 o 
  -4   7   1       27.32       34.83      0.38 o 
  -3   7   1        2.38        3.55      0.21 o 
  -2   7   1      185.64      179.79      1.43 o 
  -1   7   1       31.81       33.50      0.75 o 
   0   7   1      122.20      101.55      1.58 o 
   1   7   1        6.17        7.04      0.30 o 
   2   7   1      129.39      119.42      1.51 o 
   3   7   1       33.78       36.72      0.67 o 
   4   7   1        0.35        0.51      0.26 o 
 -11   8   1       27.85       28.73      1.07 o 
 -10   8   1        8.55        8.14      0.56 o 
  -9   8   1       25.60       23.86      0.76 o 
  -8   8   1       12.77       11.55      0.83 o 
  -7   8   1        6.84        7.68      0.35 o 
  -6   8   1       14.95       16.68      0.38 o 
  -5   8   1      118.37      119.54      1.34 o 
  -4   8   1        2.67        3.42      0.17 o 
  -3   8   1       34.80       33.83      0.45 o 
  -2   8   1       23.00       22.92      1.02 o 
  -1   8   1       59.26       49.76      1.35 o 
   0   8   1       54.87       53.81      1.51 o 
   1   8   1        0.95        0.56      0.15 o 
   2   8   1       30.22       33.42      0.67 o 
   3   8   1       32.19       38.78      0.82 o 
 -10   9   1       13.59       14.13      0.67 o 
  -9   9   1        2.85        2.07      0.39 o 
  -8   9   1        0.18       -0.08      0.28 o 
  -7   9   1      426.76      432.62      6.17 o 
  -6   9   1      126.53      132.60      1.46 o 
  -5   9   1       99.85       96.73      1.10 o 
  -4   9   1       10.08       10.60      0.30 o 
  -3   9   1       10.83        7.84      0.27 o 
  -2   9   1        4.10        3.63      0.19 o 
  -1   9   1       77.23       74.28      1.83 o 
   0   9   1        1.05        0.87      0.56 o 
   1   9   1        7.70        8.25      0.71 o 
 -10  10   1        0.51        0.79      0.36 o 
  -9  10   1        0.71        0.00      0.40 o 
  -8  10   1       23.02       22.62      1.20 o 
  -7  10   1       28.15       26.52      0.55 o 
  -6  10   1        1.15        0.25      0.21 o 
  -5  10   1       69.28       72.28      0.88 o 
  -4  10   1        1.75        0.95      0.18 o 
  -3  10   1        3.16        3.89      0.67 o 
  -2  10   1        0.66        0.67      0.13 o 
  -8  11   1        0.00       -0.27      0.27 o 
  -7  11   1        4.11        3.81      0.31 o 
  -6  11   1        0.27        0.13      0.21 o 
  -5  11   1        2.63        2.23      0.23 o 
  -4  11   1        3.52        2.82      0.22 o 
  -3  11   1        0.02        0.36      0.17 o 
   2 -11   2        3.21        2.46      0.24 o 
   3 -11   2        0.07       -0.16      0.24 o 
   4 -11   2       85.02       81.55      1.47 o 
   5 -11   2        2.49        1.87      0.26 o 
   6 -11   2        3.67        4.21      0.25 o 
   7 -11   2       56.33       60.04      1.32 o 
   8 -11   2       64.89       68.25      1.13 o 
   2 -10   2        9.60        8.89      0.40 o 
   3 -10   2       72.75       71.66      0.96 o 
   4 -10   2        2.16        1.95      0.21 o 
   5 -10   2       10.61       10.98      0.42 o 
   6 -10   2       50.57       55.02      0.89 o 
   7 -10   2      100.17      108.86      1.50 o 
   8 -10   2        4.30        4.57      0.35 o 
   9 -10   2        5.26        4.05      0.56 o 
  10 -10   2        1.74        0.28      0.39 o 
  -2  -9   2       19.65       20.80      0.45 o 
   2  -9   2       41.51       42.85      0.95 o 
   3  -9   2       59.59       57.44      0.80 o 
   4  -9   2       13.22       12.69      0.38 o 
   5  -9   2       54.52       58.32      0.88 o 
   6  -9   2        0.36        0.16      0.22 o 
   7  -9   2       42.17       44.10      0.67 o 
   8  -9   2        1.98        1.15      0.36 o 
   9  -9   2        1.96        1.76      0.39 o 
  10  -9   2        5.88        6.92      1.07 o 
  -4  -8   2        0.40        0.19      0.20 o 
  -3  -8   2        7.89        8.36      0.32 o 
  -2  -8   2        0.31        0.47      0.13 o 
   0  -8   2        0.53        0.32      0.40 o 
   1  -8   2      158.03      159.75      3.49 o 
   2  -8   2      158.50      157.53      1.40 o 
   3  -8   2       68.92       74.71      0.82 o 
   4  -8   2        0.12        0.40      0.14 o 
   5  -8   2       27.74       26.79      0.39 o 
   6  -8   2        6.66        5.05      0.23 o 
   7  -8   2        2.89        2.78      0.18 o 
   8  -8   2        0.02       -0.17      0.18 o 
   9  -8   2       66.37       69.82      1.19 o 
  10  -8   2       26.42       27.79      0.87 o 
  11  -8   2        9.07        8.42      1.31 o 
  -5  -7   2        0.03        0.10      0.20 o 
  -4  -7   2       12.83       10.26      0.36 o 
  -3  -7   2        5.35        5.03      0.22 o 
  -2  -7   2        1.32        1.66      0.16 o 
  -1  -7   2        1.16       -0.28      0.36 o 
   0  -7   2       28.42       28.89      0.95 o 
   1  -7   2      241.97      254.24      2.81 o 
   2  -7   2       18.38       20.43      0.30 o 
   3  -7   2      117.41      121.90      3.54 o 
   4  -7   2      178.63      182.79      1.48 o 
   5  -7   2        0.00        0.23      0.11 o 
   6  -7   2      101.54       98.38      0.84 o 
   7  -7   2      161.23      157.76      1.38 o 
   8  -7   2      183.21      190.76      1.84 o 
   9  -7   2        3.22        3.79      0.27 o 
  10  -7   2       29.79       29.91      0.72 o 
  11  -7   2       77.94       84.07      1.60 o 
  -6  -6   2      149.90      174.86      2.97 o 
  -5  -6   2       24.92       23.78      0.50 o 
  -4  -6   2       22.61       22.23      0.45 o 
  -3  -6   2        0.00       -0.15      0.15 o 
  -2  -6   2      490.42      489.14      3.31 o 
  -1  -6   2      242.18      229.45      2.12 o 
   0  -6   2       29.59       31.82      0.95 o 
   1  -6   2       23.96       27.90      0.41 o 
   2  -6   2       54.71       65.34      0.69 o 
   3  -6   2      225.74      235.76      1.88 o 
   4  -6   2       43.94       40.01      0.40 o 
   5  -6   2       61.84       60.94      0.64 o 
   6  -6   2       47.06       49.05      0.74 o 
   7  -6   2      161.01      160.67      1.76 o 
   8  -6   2       90.56       93.96      0.97 o 
   9  -6   2        0.59        0.26      0.24 o 
  10  -6   2        0.15       -0.19      0.30 o 
  11  -6   2        0.05       -0.18      0.42 o 
  -7  -5   2        2.17        2.95      0.36 o 
  -6  -5   2       37.27       40.40      0.68 o 
  -5  -5   2       11.72       10.52      0.31 o 
  -4  -5   2        3.90        3.95      0.19 o 
  -3  -5   2      648.10      616.46      4.59 o 
  -2  -5   2       36.79       33.26      0.29 o 
  -1  -5   2       58.27       58.56      0.61 o 
   0  -5   2       85.88       92.54      1.33 o 
   1  -5   2       30.35       30.35      0.30 o 
   2  -5   2      621.68      595.41      3.97 o 
   3  -5   2      172.68      158.01      1.18 o 
   4  -5   2      950.16      960.68      8.69 o 
   5  -5   2       84.76       85.60      0.83 o 
   6  -5   2        5.65        4.49      0.28 o 
   7  -5   2        0.46        0.37      0.13 o 
   8  -5   2       20.39       17.20      0.40 o 
   9  -5   2      107.39      115.20      1.86 o 
  10  -5   2        6.30        6.33      0.47 o 
  11  -5   2       10.69       10.85      0.64 o 
  -8  -4   2       76.59       93.04      1.60 o 
  -7  -4   2        9.86        9.62      0.70 o 
  -6  -4   2       42.02       42.94      0.59 o 
  -5  -4   2      282.64      280.32      3.44 o 
  -4  -4   2      300.46      292.24      2.07 o 
  -3  -4   2      330.50      320.82      2.23 o 
  -2  -4   2      293.00      287.17      1.96 o 
  -1  -4   2        6.40        6.48      0.12 o 
   0  -4   2        8.50        8.25      0.19 o 
   1  -4   2      807.14      834.60      5.99 o 
   2  -4   2        1.21        2.10      0.08 o 
   3  -4   2      828.42      846.81      5.96 o 
   4  -4   2       26.85       25.84      0.31 o 
   5  -4   2      374.72      368.15      2.65 o 
   6  -4   2        8.29       11.13      0.22 o 
   7  -4   2       17.86       21.05      0.26 o 
   8  -4   2      194.29      190.31      1.74 o 
   9  -4   2        0.98        0.75      0.32 o 
  10  -4   2        0.26        0.01      0.44 o 
  11  -4   2       31.87       33.54      0.95 o 
  -8  -3   2       26.42       26.33      0.76 o 
  -7  -3   2        0.61        0.33      0.18 o 
  -6  -3   2       41.05       40.54      0.55 o 
  -5  -3   2      209.21      197.16      1.54 o 
  -4  -3   2      132.58      123.51      0.93 o 
  -3  -3   2      254.39      268.90      1.76 o 
  -2  -3   2        8.70        8.18      0.13 o 
  -1  -3   2      221.58      231.63      2.27 o 
   0  -3   2      592.91      587.68      3.23 o 
   1  -3   2     1360.08     1306.80      9.23 o 
   2  -3   2       80.71       79.31      0.60 o 
   3  -3   2       91.07       98.03      0.74 o 
   4  -3   2      288.15      315.42      1.96 o 
   5  -3   2       19.15       25.31      0.31 o 
   6  -3   2      367.70      376.80      2.55 o 
   7  -3   2        1.42        0.83      0.12 o 
   8  -3   2        0.12        0.23      0.16 o 
   9  -3   2       22.20       22.30      0.60 o 
  10  -3   2        6.28        5.63      0.45 o 
  11  -3   2       30.53       31.74      1.43 o 
  -9  -2   2       11.97       11.35      0.95 o 
  -8  -2   2        8.35        8.78      0.36 o 
  -7  -2   2      144.74      146.19      1.27 o 
  -6  -2   2       54.07       44.72      0.40 o 
  -5  -2   2       49.09       52.00      0.39 o 
  -4  -2   2      421.58      420.22      2.40 o 
  -3  -2   2     1626.15     1665.03      8.99 o 
  -2  -2   2     1757.79     1721.71      8.41 o 
  -1  -2   2      653.44      566.55      3.09 o 
   0  -2   2      358.34      354.13      2.13 o 
   3  -2   2      858.91      902.08      5.82 o 
   4  -2   2      396.68      375.86      2.31 o 
   5  -2   2       12.82       14.30      0.21 o 
   6  -2   2      462.62      474.75      3.31 o 
   7  -2   2       16.10       16.55      0.31 o 
   8  -2   2        0.34       -0.16      0.16 o 
   9  -2   2        0.03       -0.15      0.30 o 
  10  -2   2       65.82       62.38      1.90 o 
 -10  -1   2       25.69       29.12      1.27 o 
  -9  -1   2       26.67       22.70      1.03 o 
  -8  -1   2       19.35       16.23      0.34 o 
  -7  -1   2       22.18       15.57      0.29 o 
  -6  -1   2       15.03       11.61      0.19 o 
  -5  -1   2       91.78       86.89      0.55 o 
  -4  -1   2      362.64      426.97      2.34 o 
  -3  -1   2     2162.77     2354.49     12.90 o 
  -2  -1   2      975.65      968.56      4.87 o 
  -1  -1   2     1024.91      991.76      5.12 o 
   0  -1   2      372.12      359.88      1.97 o 
   1  -1   2      159.56      175.87      1.17 o 
   2  -1   2     1439.81     1421.09      8.43 o 
   3  -1   2      297.02      326.78      1.88 o 
   4  -1   2      191.83      186.97      1.11 o 
   5  -1   2      137.20      148.94      1.01 o 
   6  -1   2        6.19        6.59      0.21 o 
   7  -1   2       59.98       57.29      0.73 o 
   8  -1   2      127.59      129.71      1.45 o 
   9  -1   2        1.54       -0.08      0.56 o 
  10  -1   2        8.92        9.36      0.95 o 
 -10   0   2        9.90       10.95      0.87 o 
  -9   0   2       14.95       13.25      0.79 o 
  -8   0   2      120.61      116.63      1.01 o 
  -7   0   2      193.37      184.53      1.36 o 
  -6   0   2        0.88        0.53      0.10 o 
  -5   0   2      717.70      810.82      6.12 o 
  -4   0   2      495.37      528.76      3.15 o 
  -3   0   2     1874.02     1915.50     10.89 o 
  -1   0   2      454.16      436.99      3.35 o 
   0   0   2     2040.97     1940.02     34.44 o 
   1   0   2     4148.50     3949.24     69.76 o 
   2   0   2       34.07       37.50      0.26 o 
   3   0   2      119.28      119.05      0.70 o 
   4   0   2        2.70        1.66      0.10 o 
   5   0   2      108.25      124.25      0.91 o 
   6   0   2       13.98       13.88      0.27 o 
   7   0   2      108.31      108.05      1.17 o 
   8   0   2       12.98       11.40      0.39 o 
   9   0   2        0.09       -0.31      0.31 o 
 -11   1   2        3.40        3.49      0.63 o 
 -10   1   2        0.04        0.16      0.48 o 
  -9   1   2       41.61       40.44      0.77 o 
  -8   1   2        5.58        6.06      0.39 o 
  -7   1   2        0.99        0.83      0.15 o 
  -6   1   2        1.79        1.32      0.12 o 
  -5   1   2      799.79      801.91      4.77 o 
  -4   1   2       65.01       67.53      0.44 o 
  -3   1   2      595.02      591.71      3.65 o 
  -2   1   2        0.81        1.92      0.08 o 
  -1   1   2      295.79      268.39      1.51 o 
   0   1   2      448.85      433.24      2.36 o 
   1   1   2        8.08        8.71      0.09 o 
   2   1   2       72.55       77.10      0.48 o 
   3   1   2       23.86       20.27      0.20 o 
   4   1   2       10.26       14.34      0.19 o 
   5   1   2       50.66       46.30      0.40 o 
   6   1   2       28.67       28.27      0.34 o 
   7   1   2        2.51        1.87      0.20 o 
   8   1   2       33.49       35.60      0.50 o 
   9   1   2        0.17       -0.16      0.30 o 
 -11   2   2       37.39       34.60      1.35 o 
 -10   2   2       32.72       36.20      0.92 o 
  -9   2   2       75.66       74.79      0.93 o 
  -8   2   2       37.41       37.30      0.59 o 
  -7   2   2        0.81        0.35      0.12 o 
  -6   2   2        8.12        8.96      0.20 o 
  -5   2   2       18.99       19.42      0.40 o 
  -4   2   2      519.61      511.47      3.01 o 
  -3   2   2      395.34      417.61      2.31 o 
  -2   2   2     1599.23     1541.69      8.19 o 
  -1   2   2     5213.65     5172.89     86.10 o 
   0   2   2      186.57      182.60      1.13 o 
   1   2   2       28.62       32.56      0.24 o 
   2   2   2      114.96      119.82      0.74 o 
   3   2   2        1.14        1.82      0.09 o 
   4   2   2      709.44      762.40      4.07 o 
   5   2   2       54.07       52.83      0.41 o 
   6   2   2        8.99        8.19      0.41 o 
   7   2   2        1.38        1.21      0.22 o 
   8   2   2        0.22        0.07      0.23 o 
 -11   3   2       13.10       13.44      0.70 o 
 -10   3   2       92.81       90.53      1.34 o 
  -9   3   2        1.62        1.27      0.27 o 
  -8   3   2      272.45      279.91      3.22 o 
  -7   3   2        0.62        0.68      0.14 o 
  -6   3   2       28.93       30.97      0.36 o 
  -5   3   2        9.76        9.79      0.18 o 
  -4   3   2      800.25      778.01      4.60 o 
  -3   3   2       13.77       12.68      0.16 o 
  -2   3   2      505.46      544.60      3.22 o 
  -1   3   2      955.84      938.64      7.16 o 
   0   3   2     2123.59     2267.78     11.96 o 
   1   3   2     2791.58     2916.87     17.94 o 
   2   3   2      166.14      189.98      1.13 o 
   3   3   2        0.00        0.54      0.08 o 
   4   3   2      458.92      455.02      2.82 o 
   5   3   2       93.61       93.13      1.03 o 
   6   3   2        0.12        0.02      0.19 o 
   7   3   2        6.81        8.63      0.39 o 
   8   3   2        0.83        0.79      0.25 o 
 -11   4   2        0.58        0.63      0.39 o 
 -10   4   2      162.46      161.96      2.20 o 
  -9   4   2      377.12      387.83      4.40 o 
  -8   4   2      488.05      479.47      4.66 o 
  -7   4   2       76.43       83.92      0.73 o 
  -6   4   2       73.44       76.09      0.66 o 
  -5   4   2      195.60      212.27      1.40 o 
  -4   4   2       50.16       48.88      0.38 o 
  -3   4   2      408.23      397.48      2.36 o 
  -2   4   2      674.30      682.80      4.24 o 
  -1   4   2        7.40        6.42      0.19 o 
   0   4   2      231.62      239.74      1.74 o 
   1   4   2        9.57        8.07      0.15 o 
   2   4   2       46.79       46.15      0.58 o 
   3   4   2       93.66       93.69      0.78 o 
   4   4   2       13.90       11.79      0.31 o 
   5   4   2      100.89      107.25      1.44 o 
   6   4   2        7.95        8.91      0.37 o 
   7   4   2        0.21        0.24      0.24 o 
 -11   5   2       11.56        8.89      0.62 o 
 -10   5   2       26.80       26.26      0.69 o 
  -9   5   2       53.71       56.02      0.92 o 
  -8   5   2        1.57        1.14      0.17 o 
  -7   5   2      444.80      462.95      4.42 o 
  -6   5   2       35.90       40.23      0.39 o 
  -5   5   2      343.82      363.81      2.62 o 
  -4   5   2       96.78       80.97      0.66 o 
  -3   5   2       30.78       27.07      0.25 o 
  -2   5   2       26.81       26.75      0.26 o 
  -1   5   2        0.51        0.36      0.06 o 
   0   5   2       83.54       85.61      0.85 o 
   1   5   2      289.72      281.93      2.22 o 
   2   5   2        2.48        1.10      0.09 o 
   3   5   2      234.05      211.57      1.68 o 
   4   5   2       22.51       21.40      0.41 o 
   5   5   2        0.05       -0.19      0.19 o 
   6   5   2       10.32       10.38      0.41 o 
 -11   6   2        0.45       -0.32      0.32 o 
 -10   6   2        2.34        2.08      0.32 o 
  -9   6   2       31.76       33.46      0.60 o 
  -8   6   2       75.13       74.43      0.76 o 
  -7   6   2        0.28       -0.13      0.13 o 
  -6   6   2      104.64      104.46      0.85 o 
  -5   6   2      101.57       93.22      0.82 o 
  -4   6   2       26.45       24.45      0.32 o 
  -3   6   2       27.28       28.79      0.26 o 
  -2   6   2       48.35       51.52      0.54 o 
  -1   6   2       45.93       41.40      0.56 o 
   0   6   2      414.59      401.39      4.84 o 
   1   6   2        0.14       -0.04      0.10 o 
   2   6   2       30.68       29.43      0.41 o 
   3   6   2       39.26       41.17      0.79 o 
   4   6   2        0.23        0.31      0.19 o 
   5   6   2       12.95       12.93      0.41 o 
 -11   7   2        3.94        3.24      0.35 o 
 -10   7   2        0.26       -0.10      0.26 o 
  -9   7   2        7.22        5.97      0.38 o 
  -8   7   2        0.84        0.95      0.17 o 
  -7   7   2       27.32       27.30      0.38 o 
  -6   7   2       71.48       65.79      0.71 o 
  -5   7   2       65.23       64.24      0.62 o 
  -4   7   2        5.76        6.73      0.23 o 
  -3   7   2      120.20      114.49      0.91 o 
  -2   7   2        2.34        1.47      0.14 o 
  -1   7   2       17.52       11.34      0.28 o 
   0   7   2      737.58      664.48      7.32 o 
   1   7   2        0.14        0.47      0.11 o 
   2   7   2       28.46       31.26      0.59 o 
   3   7   2       15.37       15.72      0.48 o 
   4   7   2        1.37        1.40      0.32 o 
 -11   8   2        1.82        1.82      0.42 o 
 -10   8   2        2.17        0.77      0.36 o 
  -9   8   2        7.80        7.49      0.99 o 
  -8   8   2       15.67       15.76      0.78 o 
  -7   8   2       26.43       23.27      0.48 o 
  -6   8   2       24.31       24.72      0.54 o 
  -5   8   2       61.09       58.85      0.74 o 
  -4   8   2       31.42       30.95      0.46 o 
  -3   8   2      190.15      178.17      1.79 o 
  -2   8   2      286.79      255.60      3.39 o 
  -1   8   2        4.57        2.23      0.19 o 
   0   8   2        0.61        0.32      0.15 o 
   1   8   2       45.18       41.49      0.69 o 
   2   8   2       26.11       31.13      0.60 o 
 -10   9   2        1.21        1.21      0.36 o 
  -9   9   2        0.29        0.24      0.34 o 
  -8   9   2        3.26        3.78      0.38 o 
  -7   9   2      364.66      378.47      3.83 o 
  -6   9   2      203.70      205.20      2.35 o 
  -5   9   2      142.83      149.90      1.57 o 
  -4   9   2       15.49       16.75      0.63 o 
  -3   9   2       12.21       11.52      0.29 o 
  -2   9   2        7.23        7.29      0.26 o 
  -1   9   2        0.60        0.71      0.15 o 
   0   9   2        0.00        0.02      0.36 o 
   1   9   2        7.96        8.39      0.35 o 
  -9  10   2       12.28       11.65      0.64 o 
  -8  10   2        1.98        2.09      0.38 o 
  -7  10   2        0.98        0.10      0.31 o 
  -6  10   2       57.53       57.03      0.79 o 
  -5  10   2        3.43        2.72      0.23 o 
  -4  10   2        6.57        5.45      0.29 o 
  -3  10   2        3.34        3.29      0.22 o 
  -2  10   2        0.81        0.75      0.24 o 
  -1  10   2        0.12        0.32      0.16 o 
  -7  11   2        0.97        0.49      0.27 o 
  -6  11   2        0.58        0.50      0.23 o 
  -5  11   2        0.06       -0.04      0.22 o 
  -4  11   2       12.12       12.11      0.45 o 
   1 -11   3        3.65        3.57      0.32 o 
   2 -11   3        2.47        1.59      0.24 o 
   3 -11   3       70.50       66.58      1.51 o 
   4 -11   3       66.71       75.75      1.05 o 
   5 -11   3        0.09       -0.03      0.21 o 
   6 -11   3       33.22       35.25      0.72 o 
   7 -11   3       10.14       10.29      1.33 o 
   8 -11   3       23.14       25.23      0.70 o 
  -1 -10   3        0.01       -0.08      0.16 o 
   1 -10   3        3.61        2.38      0.24 o 
   2 -10   3       11.10       10.71      0.48 o 
   3 -10   3       35.04       35.30      0.59 o 
   4 -10   3       16.82       16.51      0.44 o 
   5 -10   3        6.52        6.57      0.37 o 
   6 -10   3       23.34       24.59      0.59 o 
   7 -10   3        0.00       -0.05      0.30 o 
   8 -10   3       18.48       22.25      0.93 o 
   9 -10   3       15.76       13.14      0.99 o 
  10 -10   3        0.02       -0.32      0.56 o 
  -2  -9   3        5.07        4.80      0.28 o 
  -1  -9   3       19.62       19.10      0.44 o 
   0  -9   3       53.13       46.90      0.95 o 
   1  -9   3       14.90       13.01      0.48 o 
   2  -9   3       35.05       35.08      0.54 o 
   3  -9   3       19.75       17.73      0.74 o 
   4  -9   3       14.34       10.94      0.37 o 
   5  -9   3       13.99       14.91      0.38 o 
   6  -9   3       20.40       18.71      0.41 o 
   7  -9   3        2.53        1.88      0.34 o 
   8  -9   3        9.58        9.84      0.51 o 
   9  -9   3        0.12       -0.04      0.34 o 
  10  -9   3       28.12       28.54      3.37 o 
  -4  -8   3        4.29        5.61      0.38 o 
  -3  -8   3        3.31        2.42      0.22 o 
  -2  -8   3       74.86       73.50      2.62 o 
  -1  -8   3       71.68       72.06      2.98 o 
   0  -8   3       14.44       12.76      0.56 o 
   1  -8   3        2.52        1.85      0.08 o 
   2  -8   3      149.00      153.97      1.51 o 
   3  -8   3       44.59       44.68      0.66 o 
   4  -8   3        7.01        6.36      0.24 o 
   5  -8   3       10.60       10.02      0.28 o 
   6  -8   3        8.03        8.17      0.25 o 
   7  -8   3        0.83        0.59      0.17 o 
   8  -8   3        7.16        7.06      0.28 o 
   9  -8   3        1.49        1.34      0.24 o 
  10  -8   3        0.79        0.17      0.30 o 
  11  -8   3        0.71        0.32      0.56 o 
  -5  -7   3       19.08       18.97      0.57 o 
  -4  -7   3        4.37        4.59      0.39 o 
  -3  -7   3        1.80        2.18      0.16 o 
  -2  -7   3        5.02        5.05      0.20 o 
  -1  -7   3      416.73      403.04      4.33 o 
   0  -7   3        0.85        0.65      0.08 o 
   1  -7   3       14.36       16.70      0.23 o 
   2  -7   3        0.01        0.31      0.11 o 
   3  -7   3      327.09      339.46      3.21 o 
   4  -7   3       36.70       43.73      0.46 o 
   5  -7   3        6.48        6.32      0.21 o 
   6  -7   3       61.23       61.97      0.54 o 
   7  -7   3      301.75      289.47      3.37 o 
   8  -7   3       19.46       20.83      0.44 o 
   9  -7   3        9.66        9.97      0.42 o 
  10  -7   3        4.73        4.83      0.38 o 
  11  -7   3       36.19       38.69      1.07 o 
  -6  -6   3       58.91       68.63      1.20 o 
  -5  -6   3       80.13       89.74      1.09 o 
  -4  -6   3        5.60        4.65      0.22 o 
  -3  -6   3        0.44        0.96      0.13 o 
  -2  -6   3        7.72        4.57      0.15 o 
  -1  -6   3       68.96       72.24      0.53 o 
   0  -6   3      262.54      278.81      2.20 o 
   1  -6   3       55.23       54.92      0.55 o 
   2  -6   3       39.84       40.77      0.42 o 
   3  -6   3      215.97      215.42      1.80 o 
   4  -6   3        3.86        3.37      0.15 o 
   5  -6   3        0.12        0.00      0.12 o 
   6  -6   3        0.09       -0.03      0.13 o 
   7  -6   3       76.63       71.72      1.06 o 
   8  -6   3        8.27        8.70      0.38 o 
   9  -6   3       67.96       72.73      1.14 o 
  10  -6   3        3.94        2.78      0.42 o 
  11  -6   3        0.05        1.22      0.42 o 
  -7  -5   3        6.52       10.39      0.53 o 
  -6  -5   3      111.21      124.62      1.63 o 
  -5  -5   3       16.24       16.45      0.37 o 
  -4  -5   3      110.39      105.83      1.09 o 
  -3  -5   3      271.79      262.89      2.24 o 
  -2  -5   3      227.74      225.22      1.57 o 
  -1  -5   3      178.56      160.74      1.21 o 
   0  -5   3       11.63       14.95      0.16 o 
   1  -5   3      227.68      244.54      1.72 o 
   2  -5   3        2.68        1.39      0.09 o 
   3  -5   3      232.33      238.31      1.80 o 
   4  -5   3       82.09       76.20      0.62 o 
   5  -5   3       45.60       40.48      0.43 o 
   6  -5   3        0.21        0.18      0.16 o 
   7  -5   3       88.27       98.47      0.90 o 
   8  -5   3        0.39        0.22      0.15 o 
   9  -5   3        0.94        0.10      0.26 o 
  10  -5   3       10.46        9.60      0.61 o 
  11  -5   3        2.95        2.43      0.45 o 
  -8  -4   3        6.06        6.17      0.42 o 
  -7  -4   3        9.86       10.62      0.43 o 
  -6  -4   3       11.31       12.89      0.35 o 
  -5  -4   3        0.73        1.01      0.18 o 
  -4  -4   3      284.67      267.84      1.91 o 
  -3  -4   3        5.33        5.17      0.15 o 
  -2  -4   3       35.51       36.45      0.28 o 
  -1  -4   3        5.01        7.71      0.12 o 
   0  -4   3       92.58       90.93      0.60 o 
   1  -4   3     1130.93     1126.37      7.29 o 
   2  -4   3        7.45        8.06      0.15 o 
   3  -4   3        3.99        2.82      0.14 o 
   4  -4   3       69.95       71.04      0.58 o 
   5  -4   3      236.73      223.25      1.74 o 
   6  -4   3        4.82        4.28      0.25 o 
   7  -4   3       28.71       28.46      0.34 o 
   8  -4   3       70.45       77.75      0.91 o 
   9  -4   3       73.45       79.95      1.22 o 
  10  -4   3       12.66        9.25      0.67 o 
  11  -4   3        3.57        3.00      0.45 o 
  -8  -3   3       30.94       30.63      0.79 o 
  -7  -3   3       36.44       38.47      0.88 o 
  -6  -3   3       48.29       43.85      0.59 o 
  -5  -3   3       60.29       59.12      0.57 o 
  -4  -3   3       67.47       60.53      0.51 o 
  -3  -3   3      362.60      348.43      2.30 o 
  -2  -3   3      111.02      143.45      0.83 o 
  -1  -3   3      263.44      303.32      1.68 o 
   0  -3   3      612.66      642.52      3.67 o 
   1  -3   3      422.41      415.40      2.52 o 
   2  -3   3     1772.20     1769.67     11.33 o 
   3  -3   3       76.70       72.16      0.53 o 
   4  -3   3      188.66      183.75      1.24 o 
   5  -3   3       11.02        7.15      0.21 o 
   6  -3   3      472.12      470.46      3.74 o 
   7  -3   3      118.55      128.35      1.12 o 
   8  -3   3       42.83       45.09      0.58 o 
   9  -3   3        8.70        6.09      0.38 o 
  10  -3   3        0.04       -0.34      0.34 o 
  -9  -2   3       13.38       16.19      0.95 o 
  -8  -2   3        0.36        0.63      0.19 o 
  -7  -2   3       41.20       34.50      0.44 o 
  -6  -2   3       76.99       64.69      0.50 o 
  -5  -2   3      103.28       94.07      0.63 o 
  -4  -2   3      540.84      533.47      3.03 o 
  -3  -2   3       15.34       20.36      0.19 o 
  -2  -2   3      524.06      559.12      2.87 o 
  -1  -2   3      278.35      264.28      1.45 o 
   0  -2   3      582.72      606.91      3.20 o 
   3  -2   3      478.71      474.17      2.83 o 
   4  -2   3       63.61       66.66      0.52 o 
   5  -2   3      184.87      194.36      1.42 o 
   6  -2   3        3.12        2.79      0.13 o 
   7  -2   3       88.59       81.43      1.06 o 
   8  -2   3        9.00        8.36      0.31 o 
   9  -2   3       99.38      100.95      1.71 o 
  10  -2   3       94.16       94.44      2.38 o 
 -10  -1   3        1.25        1.03      0.56 o 
  -9  -1   3        0.18        0.48      0.48 o 
  -8  -1   3      128.03      109.82      1.18 o 
  -7  -1   3       75.67       65.83      0.69 o 
  -6  -1   3        0.03        0.07      0.09 o 
  -5  -1   3       37.28       27.46      0.26 o 
  -4  -1   3      638.30      689.75      4.17 o 
  -3  -1   3      622.52      657.42      3.60 o 
  -2  -1   3     1533.68     1512.97      7.80 o 
  -1  -1   3       29.02       25.78      0.17 o 
   0  -1   3      633.35      594.99      3.57 o 
   1  -1   3      622.05      614.28      4.08 o 
   2  -1   3      381.33      365.48      2.17 o 
   3  -1   3     1168.19     1095.98      6.54 o 
   4  -1   3      119.02      108.18      0.76 o 
   5  -1   3      115.30      109.77      0.77 o 
   6  -1   3      197.39      203.06      1.78 o 
   7  -1   3      105.89      104.24      0.95 o 
   8  -1   3       95.51       99.20      1.08 o 
   9  -1   3       69.09       66.50      1.83 o 
  10  -1   3        8.91        7.14      0.71 o 
 -10   0   3       11.40       10.48      0.79 o 
  -9   0   3        0.03       -0.16      0.28 o 
  -8   0   3       33.20       27.30      0.58 o 
  -7   0   3       14.43       12.52      0.22 o 
  -6   0   3      178.41      170.60      1.18 o 
  -5   0   3      933.48      997.64      6.10 o 
  -4   0   3       15.90       22.87      0.22 o 
  -3   0   3     1756.15     1815.79     10.46 o 
  -2   0   3       25.62       26.35      0.19 o 
  -1   0   3     2058.73     1996.84     13.98 o 
   0   0   3      875.03      839.93      4.96 o 
   1   0   3     1625.49     1502.83      8.92 o 
   2   0   3       23.36       17.95      0.17 o 
   3   0   3      620.34      613.73      3.37 o 
   4   0   3       34.30       38.45      0.33 o 
   5   0   3      163.37      165.93      1.19 o 
   6   0   3        2.00        1.69      0.16 o 
   7   0   3       41.22       43.83      0.53 o 
   8   0   3       21.54       21.33      0.88 o 
   9   0   3       48.92       52.33      0.93 o 
 -11   1   3        1.70        1.19      0.56 o 
 -10   1   3       10.28       11.03      0.87 o 
  -9   1   3        3.17        2.65      0.36 o 
  -8   1   3      122.71      124.40      1.30 o 
  -7   1   3        4.49        3.07      0.14 o 
  -6   1   3      421.56      451.92      3.10 o 
  -5   1   3       78.57       79.05      0.59 o 
  -4   1   3      337.96      367.68      2.42 o 
  -3   1   3     2088.25     2096.85     12.75 o 
  -2   1   3       44.00       42.48      0.29 o 
   0   1   3      182.56      180.54      0.97 o 
   1   1   3      270.38      292.56      1.75 o 
   2   1   3     1040.41     1077.19      6.22 o 
   3   1   3       45.92       46.23      0.36 o 
   4   1   3      472.12      506.03      3.09 o 
   5   1   3       30.19       25.85      0.31 o 
   6   1   3      731.68      731.16      5.06 o 
   7   1   3       38.66       39.50      0.49 o 
   8   1   3       11.67       10.52      0.32 o 
   9   1   3       14.52       16.95      1.15 o 
 -11   2   3       15.57       18.17      1.11 o 
 -10   2   3       26.41       23.31      0.76 o 
  -9   2   3       22.13       21.48      0.67 o 
  -8   2   3      138.10      131.71      1.44 o 
  -7   2   3       23.04       23.71      0.34 o 
  -6   2   3      648.03      633.15      4.29 o 
  -5   2   3      145.37      160.17      1.06 o 
  -4   2   3       65.74       60.64      0.42 o 
  -3   2   3     1374.66     1495.65      8.35 o 
  -2   2   3      136.67      135.66      0.82 o 
  -1   2   3      155.39      190.19      1.11 o 
   0   2   3     1763.62     1752.40      9.63 o 
   1   2   3     1025.22     1129.98      6.57 o 
   2   2   3      549.57      592.19      3.41 o 
   3   2   3      368.38      412.98      2.38 o 
   4   2   3      108.22      116.70      0.84 o 
   5   2   3      794.93      804.45      5.05 o 
   6   2   3      159.79      163.96      1.58 o 
   7   2   3        8.26        8.73      0.39 o 
   8   2   3        0.00       -0.03      0.24 o 
 -11   3   3        0.01        0.53      0.36 o 
 -10   3   3      127.74      120.63      1.96 o 
  -9   3   3       36.88       37.91      0.75 o 
  -8   3   3      190.86      194.34      2.05 o 
  -7   3   3       43.01       39.07      0.44 o 
  -6   3   3      223.29      208.96      1.48 o 
  -5   3   3      252.25      263.71      1.91 o 
  -4   3   3     2784.07     2882.55     18.21 o 
  -3   3   3     1306.92     1389.43      8.22 o 
  -2   3   3     1045.11     1067.32      6.67 o 
  -1   3   3       71.22       99.18      0.61 o 
   0   3   3     1205.53     1371.82      7.65 o 
   1   3   3      333.05      338.33      1.97 o 
   2   3   3        6.07       11.30      0.16 o 
   3   3   3      167.59      192.17      1.25 o 
   4   3   3       13.44       10.92      0.24 o 
   5   3   3      106.82      103.16      1.06 o 
   6   3   3        0.55        0.20      0.20 o 
   7   3   3        0.35        0.69      0.24 o 
 -11   4   3        0.63        1.27      0.39 o 
 -10   4   3      137.22      137.49      2.19 o 
  -9   4   3      276.99      270.33      3.88 o 
  -8   4   3       88.12       88.41      1.07 o 
  -7   4   3       99.20      106.34      0.90 o 
  -6   4   3      134.51      148.78      1.15 o 
  -5   4   3      345.94      370.95      2.54 o 
  -4   4   3      198.36      204.62      1.42 o 
  -3   4   3      620.95      653.12      3.84 o 
  -2   4   3       55.49       49.82      0.42 o 
  -1   4   3        7.69        7.00      0.12 o 
   0   4   3        0.49        0.83      0.07 o 
   1   4   3     1147.71     1167.13      8.13 o 
   2   4   3        2.36        1.30      0.08 o 
   3   4   3        7.70        6.32      0.17 o 
   4   4   3        5.27        4.20      0.22 o 
   5   4   3       27.48       25.04      0.45 o 
   6   4   3        4.48        6.27      0.32 o 
   7   4   3        8.99       10.95      0.87 o 
 -11   5   3        2.71        2.45      0.42 o 
 -10   5   3       57.96       58.53      1.23 o 
  -9   5   3       24.82       25.46      0.52 o 
  -8   5   3       43.12       44.19      0.57 o 
  -7   5   3       14.54       10.33      0.36 o 
  -6   5   3        3.11        2.57      0.13 o 
  -5   5   3      155.48      141.73      1.09 o 
  -4   5   3        9.86        8.87      0.18 o 
  -3   5   3      121.43      124.81      0.85 o 
  -2   5   3      275.83      264.08      1.89 o 
  -1   5   3      145.38      144.30      1.17 o 
   0   5   3       21.74       28.23      0.28 o 
   1   5   3       28.82       29.05      0.27 o 
   2   5   3       18.65       21.53      0.28 o 
   3   5   3        0.78        1.28      0.22 o 
   4   5   3        0.18        0.23      0.19 o 
   5   5   3        5.52        7.10      0.33 o 
   6   5   3       30.00       30.43      0.57 o 
 -11   6   3       15.81       14.93      0.67 o 
 -10   6   3      112.70      120.45      2.46 o 
  -9   6   3      129.70      131.32      1.72 o 
  -8   6   3      107.58      116.20      1.18 o 
  -7   6   3        3.27        2.67      0.22 o 
  -6   6   3       63.29       65.28      0.82 o 
  -5   6   3      100.60       98.73      0.82 o 
  -4   6   3      134.11      119.20      0.89 o 
  -3   6   3      378.35      379.85      2.52 o 
  -2   6   3       61.58       70.04      0.85 o 
  -1   6   3      173.72      167.11      1.20 o 
   0   6   3      401.76      385.95      3.01 o 
   1   6   3        1.51        1.56      0.13 o 
   2   6   3       12.01       12.24      0.29 o 
   3   6   3        1.47        1.44      0.19 o 
   4   6   3       17.97       21.88      0.46 o 
   5   6   3       28.91       35.26      0.65 o 
 -11   7   3       24.46       27.03      0.90 o 
 -10   7   3       65.84       69.33      1.11 o 
  -9   7   3       24.11       23.27      0.59 o 
  -8   7   3       34.39       36.59      0.60 o 
  -7   7   3       54.51       55.46      0.70 o 
  -6   7   3        2.32        2.11      0.24 o 
  -5   7   3       20.90       18.19      0.61 o 
  -4   7   3      117.50      110.88      0.89 o 
  -3   7   3        0.00        0.08      0.07 o 
  -2   7   3       29.80       27.35      0.36 o 
  -1   7   3      277.42      254.69      3.45 o 
   0   7   3        4.51        7.08      0.30 o 
   1   7   3       16.49       17.43      0.32 o 
   2   7   3       17.33       16.36      0.34 o 
   3   7   3        8.34        9.21      0.42 o 
 -11   8   3        1.45        2.06      0.63 o 
 -10   8   3       78.52       81.60      1.75 o 
  -9   8   3        5.80        5.50      0.42 o 
  -8   8   3       42.98       42.24      0.79 o 
  -7   8   3       20.87       20.94      0.54 o 
  -6   8   3        9.10       11.03      0.39 o 
  -5   8   3       88.02       87.01      1.01 o 
  -4   8   3        1.26        2.20      0.17 o 
  -3   8   3      171.87      173.49      1.85 o 
  -2   8   3       57.78       46.52      0.70 o 
  -1   8   3        3.49        1.47      0.20 o 
   0   8   3       40.31       38.91      1.34 o 
   1   8   3       23.55       23.39      0.50 o 
   2   8   3       16.25       14.77      0.45 o 
 -10   9   3       20.64       19.92      1.11 o 
  -9   9   3       32.75       36.00      1.03 o 
  -8   9   3        5.79        4.63      0.32 o 
  -7   9   3        0.20        0.32      0.40 o 
  -6   9   3       19.59       16.35      0.88 o 
  -5   9   3        0.52        0.09      0.20 o 
  -4   9   3       15.14       15.86      0.38 o 
  -3   9   3       13.11       13.34      0.35 o 
  -2   9   3        0.07        0.27      0.15 o 
  -1   9   3        6.34        5.73      0.53 o 
   0   9   3       29.20       25.79      0.55 o 
  -9  10   3        0.84        0.87      0.48 o 
  -8  10   3        6.42        5.31      0.35 o 
  -7  10   3       15.25       17.01      0.55 o 
  -6  10   3        0.34       -0.19      0.19 o 
  -5  10   3        3.14        2.36      0.43 o 
  -4  10   3        1.77        2.33      0.31 o 
  -3  10   3        0.74        0.92      0.19 o 
  -2  10   3        1.55        2.22      0.19 o 
  -6  11   3        0.03        0.13      0.23 o 
   1 -11   4        2.48        1.83      0.24 o 
   2 -11   4        6.66        6.59      0.48 o 
   3 -11   4       48.76       55.71      1.12 o 
   4 -11   4        1.78        2.06      0.23 o 
   5 -11   4       16.22       15.77      0.51 o 
   6 -11   4        5.81        7.00      0.43 o 
   7 -11   4        1.28        1.11      0.38 o 
   8 -11   4        0.03       -0.49      0.75 o 
  -1 -10   4        0.08        0.24      0.24 o 
   0 -10   4       29.24       26.74      0.71 o 
   1 -10   4        0.00        0.16      0.24 o 
   2 -10   4       42.58       39.06      0.82 o 
   3 -10   4       10.08       10.11      0.36 o 
   4 -10   4        5.12        6.26      0.39 o 
   5 -10   4        0.00       -0.20      0.20 o 
   6 -10   4        0.98        0.52      0.23 o 
   7 -10   4        4.86        3.87      0.39 o 
   8 -10   4       24.43       26.27      1.14 o 
   9 -10   4        5.11        3.76      0.45 o 
  -2  -9   4       15.85       16.77      0.56 o 
  -1  -9   4       21.00       19.36      0.56 o 
   0  -9   4       41.52       40.63      0.95 o 
   1  -9   4       29.21       28.74      0.47 o 
   2  -9   4        1.42        0.64      0.16 o 
   3  -9   4       53.23       48.31      0.73 o 
   4  -9   4        0.90        1.27      0.28 o 
   5  -9   4        2.65        2.60      0.22 o 
   6  -9   4        2.65        3.19      0.23 o 
   7  -9   4       19.36       17.25      0.53 o 
   8  -9   4       46.32       44.38      0.85 o 
   9  -9   4       69.30       71.26      1.98 o 
  10  -9   4        7.85        8.11      0.62 o 
  -4  -8   4       32.35       35.66      1.27 o 
  -3  -8   4        6.38        5.92      0.36 o 
  -2  -8   4        1.26        0.99      0.17 o 
  -1  -8   4        1.49        1.27      0.17 o 
   0  -8   4      608.44      609.86      6.61 o 
   1  -8   4        0.38       -0.15      0.15 o 
   2  -8   4        0.00       -0.07      0.11 o 
   3  -8   4       66.97       65.84      0.73 o 
   4  -8   4       20.41       21.25      0.33 o 
   5  -8   4       78.96       81.28      0.75 o 
   6  -8   4       62.56       66.55      0.71 o 
   7  -8   4       19.66       18.36      0.39 o 
   8  -8   4      327.45      327.98      5.38 o 
   9  -8   4        1.22        0.44      0.22 o 
  10  -8   4        1.68        0.63      0.39 o 
  -5  -7   4        0.43        0.39      0.21 o 
  -4  -7   4        6.59        5.81      0.44 o 
  -3  -7   4        0.28        0.19      0.14 o 
  -2  -7   4       31.48       30.66      0.57 o 
  -1  -7   4     1175.76     1187.19      8.92 o 
   0  -7   4      335.03      325.13      2.85 o 
   1  -7   4      311.27      307.01      2.56 o 
   2  -7   4      100.97      100.53      0.96 o 
   3  -7   4      133.00      148.72      1.08 o 
   4  -7   4        1.17        1.85      0.12 o 
   5  -7   4       26.07       22.68      0.30 o 
   6  -7   4      115.18      113.15      1.24 o 
   7  -7   4       27.33       28.44      0.47 o 
   8  -7   4       75.86       82.67      1.63 o 
   9  -7   4       14.19       12.35      0.43 o 
  10  -7   4       10.85       10.26      0.64 o 
  11  -7   4       11.06        9.63      0.64 o 
  -6  -6   4        5.67        6.23      0.33 o 
  -5  -6   4        1.54        0.52      0.19 o 
  -4  -6   4       44.16       45.67      0.67 o 
  -3  -6   4      241.45      228.73      3.18 o 
  -2  -6   4      497.66      517.57      3.83 o 
  -1  -6   4      425.20      418.12      2.85 o 
   0  -6   4        6.25        5.95      0.21 o 
   1  -6   4        3.03        3.36      0.11 o 
   2  -6   4      212.29      218.33      1.66 o 
   3  -6   4      139.45      137.71      1.10 o 
   4  -6   4      123.37      118.56      0.92 o 
   5  -6   4      176.81      162.49      1.24 o 
   6  -6   4      347.56      347.90      3.88 o 
   7  -6   4       85.41       83.65      1.18 o 
   8  -6   4        5.34        4.88      0.27 o 
   9  -6   4        3.51        3.96      0.29 o 
  10  -6   4        3.46        2.26      0.48 o 
  11  -6   4        2.34        2.46      0.45 o 
  -7  -5   4        0.13        0.09      0.36 o 
  -6  -5   4        0.06       -0.20      0.20 o 
  -5  -5   4       51.54       48.67      0.62 o 
  -4  -5   4       60.47       56.56      0.66 o 
  -3  -5   4      307.49      297.49      2.10 o 
  -2  -5   4      113.43      103.68      0.91 o 
  -1  -5   4      733.03      758.50      6.66 o 
   0  -5   4        9.99       12.85      0.16 o 
   1  -5   4        2.87        3.53      0.13 o 
   2  -5   4      129.64      141.44      1.01 o 
   3  -5   4        1.25        1.12      0.11 o 
   4  -5   4       38.73       45.33      0.43 o 
   5  -5   4       49.71       55.23      0.55 o 
   6  -5   4      359.82      352.67      2.70 o 
   7  -5   4       15.93       16.23      0.36 o 
   8  -5   4        2.50        2.31      0.19 o 
   9  -5   4        0.18       -0.26      0.26 o 
  10  -5   4       14.75       17.40      0.67 o 
  11  -5   4        8.99        9.30      0.62 o 
  -8  -4   4       10.00       12.40      0.91 o 
  -7  -4   4        0.06        0.36      0.28 o 
  -6  -4   4       51.22       54.01      0.70 o 
  -5  -4   4      493.47      492.36      5.58 o 
  -4  -4   4      110.62       94.77      0.79 o 
  -3  -4   4      214.94      214.44      1.41 o 
  -2  -4   4       41.64       41.91      0.32 o 
  -1  -4   4      567.72      570.29      3.46 o 
   0  -4   4       24.23       21.38      0.20 o 
   1  -4   4        9.79        5.79      0.12 o 
   2  -4   4       12.90       18.48      0.37 o 
   3  -4   4     1412.90     1482.54     10.79 o 
   4  -4   4     3080.92     3202.88     24.13 o 
   5  -4   4       94.64      100.12      1.14 o 
   6  -4   4        0.68        0.37      0.13 o 
   7  -4   4       96.31      101.48      1.12 o 
   8  -4   4        1.11        0.61      0.18 o 
   9  -4   4       26.47       25.08      0.64 o 
  10  -4   4       21.39       23.35      0.81 o 
  -9  -3   4        5.50        5.63      0.63 o 
  -8  -3   4        4.13        5.32      0.39 o 
  -7  -3   4       40.13       38.44      0.70 o 
  -6  -3   4        1.08       -0.15      0.15 o 
  -5  -3   4        0.08        0.59      0.07 o 
  -4  -3   4       17.55       17.44      0.18 o 
  -3  -3   4      356.90      349.18      1.87 o 
  -2  -3   4     1724.88     1929.84     10.44 o 
  -1  -3   4     1181.24     1266.07      6.85 o 
   0  -3   4       61.60       56.90      0.42 o 
   1  -3   4      657.18      625.06      3.73 o 
   2  -3   4        0.20       -0.07      0.07 o 
   3  -3   4      878.97      871.20      5.54 o 
   4  -3   4      117.98      120.16      0.91 o 
   5  -3   4        2.11        3.44      0.21 o 
   6  -3   4      207.42      225.95      1.68 o 
   7  -3   4      172.11      170.96      1.54 o 
   8  -3   4        4.11        3.39      0.22 o 
   9  -3   4        1.54        1.19      0.34 o 
  10  -3   4       14.83       14.53      0.72 o 
  -9  -2   4        2.12        2.62      0.56 o 
  -8  -2   4        8.30       10.81      0.35 o 
  -7  -2   4       14.67       13.76      0.30 o 
  -6  -2   4       13.11       10.37      0.21 o 
  -5  -2   4       78.85       87.78      0.65 o 
  -4  -2   4       55.26       58.60      0.44 o 
  -3  -2   4        0.07        1.33      0.07 o 
  -2  -2   4     1023.35     1087.01      6.11 o 
  -1  -2   4        0.72        1.88      0.09 o 
   0  -2   4       70.97       75.23      0.47 o 
   1  -2   4     1542.23     1600.42      9.94 o 
   2  -2   4        1.24        0.09      0.06 o 
   3  -2   4       80.23       81.72      0.55 o 
   4  -2   4        4.59        2.13      0.09 o 
   5  -2   4      199.33      187.91      2.24 o 
   6  -2   4       10.01       10.30      0.22 o 
   7  -2   4       22.75       23.76      0.39 o 
   8  -2   4        9.68       10.40      0.35 o 
   9  -2   4      129.72      142.86      2.27 o 
  10  -2   4        2.07        0.48      0.63 o 
 -10  -1   4        4.16        2.78      0.63 o 
  -9  -1   4        0.35        0.71      0.48 o 
  -8  -1   4        0.00       -0.16      0.19 o 
  -7  -1   4        3.70        1.46      0.16 o 
  -6  -1   4       32.89       31.03      0.33 o 
  -5  -1   4      939.92      988.52      5.96 o 
  -4  -1   4       85.97       92.63      0.63 o 
  -3  -1   4      104.19      115.04      0.70 o 
  -2  -1   4      627.03      584.76      3.00 o 
  -1  -1   4     2823.00     2744.52     16.94 o 
   0  -1   4       26.29       43.72      0.34 o 
   1  -1   4       40.79       43.66      0.33 o 
   2  -1   4     2313.83     2239.02     13.29 o 
   3  -1   4      245.91      230.22      1.36 o 
   4  -1   4      511.00      521.64      3.33 o 
   5  -1   4       13.10       12.77      0.22 o 
   6  -1   4       10.42        9.74      0.26 o 
   7  -1   4       94.87       98.44      1.09 o 
   8  -1   4       55.28       56.72      1.64 o 
   9  -1   4       53.69       52.30      1.67 o 
  10  -1   4       21.39       26.66      1.11 o 
 -10   0   4        2.97        3.33      0.56 o 
  -9   0   4        4.59        3.71      0.42 o 
  -8   0   4       47.28       45.27      0.69 o 
  -7   0   4       46.86       48.87      0.46 o 
  -6   0   4       66.24       70.06      0.56 o 
  -5   0   4     1088.92     1108.22      6.78 o 
  -4   0   4       61.11       61.69      0.45 o 
  -3   0   4     2096.99     2202.62     13.25 o 
  -2   0   4      239.61      250.88      1.36 o 
  -1   0   4        0.70        1.36      0.10 o 
   0   0   4      147.84      146.02      0.90 o 
   1   0   4     1150.44     1138.44      6.81 o 
   2   0   4       56.78       55.23      0.39 o 
   3   0   4      211.77      218.46      1.51 o 
   4   0   4       71.79       74.35      0.54 o 
   5   0   4      186.77      194.36      1.33 o 
   6   0   4      124.16      135.01      1.17 o 
   7   0   4        7.39        5.50      0.29 o 
   8   0   4       91.40       93.78      1.73 o 
   9   0   4       10.50       11.94      0.64 o 
 -11   1   4        4.68        3.25      0.63 o 
 -10   1   4        0.95        1.43      0.39 o 
  -9   1   4      107.46       93.92      1.57 o 
  -8   1   4       18.10       14.30      0.39 o 
  -7   1   4       72.14       67.72      0.62 o 
  -6   1   4      795.10      796.59      5.21 o 
  -5   1   4      461.73      455.23      2.77 o 
  -4   1   4        4.72        3.20      0.12 o 
  -3   1   4     1056.09     1051.54      5.90 o 
  -2   1   4     6519.53     6225.03    110.15 o 
  -1   1   4      788.44      736.85      4.34 o 
   0   1   4       43.80       46.76      0.31 o 
   1   1   4       63.62       64.30      0.44 o 
   2   1   4      611.33      698.40      4.00 o 
   3   1   4      339.74      375.21      2.31 o 
   4   1   4       30.38       29.08      0.33 o 
   5   1   4      491.44      489.37      3.59 o 
   6   1   4      617.92      638.51      4.45 o 
   7   1   4      228.09      237.19      2.17 o 
   8   1   4        0.01       -0.27      0.27 o 
 -11   2   4       13.51       13.57      1.03 o 
 -10   2   4        6.04        5.88      0.52 o 
  -9   2   4       35.40       36.59      0.66 o 
  -8   2   4      246.77      238.03      3.31 o 
  -7   2   4        9.91        8.68      0.56 o 
  -6   2   4      375.04      361.49      2.44 o 
  -5   2   4      129.69      131.19      0.99 o 
  -4   2   4      331.13      345.56      2.03 o 
  -3   2   4      834.39      852.70      5.06 o 
  -2   2   4      162.26      157.01      1.03 o 
  -1   2   4        2.96        0.93      0.11 o 
   0   2   4     1036.74     1087.52      6.51 o 
   1   2   4      709.57      773.43      4.22 o 
   2   2   4      100.82      112.96      0.70 o 
   3   2   4      286.87      310.42      1.82 o 
   4   2   4      314.94      304.90      1.80 o 
   5   2   4      100.75      102.08      0.82 o 
   6   2   4       54.53       54.20      0.70 o 
   7   2   4       23.92       25.01      0.54 o 
   8   2   4        5.37        4.78      0.39 o 
 -11   3   4        0.43        0.08      0.39 o 
 -10   3   4        6.74        5.44      0.45 o 
  -9   3   4        7.17        5.27      0.60 o 
  -8   3   4       15.47       14.34      0.52 o 
  -7   3   4       79.45       74.82      0.74 o 
  -6   3   4      135.78      125.76      1.08 o 
  -5   3   4      617.26      653.89      4.58 o 
  -4   3   4      322.63      393.07      2.81 o 
  -3   3   4      708.65      796.41      4.86 o 
  -2   3   4       25.54       20.61      0.20 o 
  -1   3   4      109.76      103.69      0.68 o 
   0   3   4      643.97      622.39      3.58 o 
   1   3   4      119.96      112.19      0.70 o 
   2   3   4      166.01      188.46      1.22 o 
   3   3   4        0.63        0.63      0.15 o 
   4   3   4        3.84        3.13      0.19 o 
   5   3   4        7.61        6.69      0.28 o 
   6   3   4       10.11        9.24      0.38 o 
   7   3   4        8.61       10.50      0.42 o 
 -11   4   4        0.66        0.83      0.39 o 
 -10   4   4        8.69        7.43      0.51 o 
  -9   4   4       48.88       45.08      1.01 o 
  -8   4   4       20.53       18.94      0.52 o 
  -7   4   4       52.65       54.53      0.63 o 
  -6   4   4       12.96       11.86      0.24 o 
  -5   4   4       63.36       66.44      0.54 o 
  -4   4   4        0.31        0.01      0.07 o 
  -3   4   4      191.23      198.68      1.29 o 
  -2   4   4      164.00      187.12      1.19 o 
  -1   4   4        1.88        2.60      0.08 o 
   0   4   4       63.15       66.87      0.52 o 
   1   4   4        4.81        2.70      0.09 o 
   2   4   4      113.85      104.30      0.72 o 
   3   4   4       52.24       50.68      0.56 o 
   4   4   4        0.84        0.12      0.18 o 
   5   4   4       29.81       28.07      0.49 o 
   6   4   4        0.66        0.36      0.23 o 
 -11   5   4        0.15        0.40      0.40 o 
 -10   5   4      124.37      127.24      3.65 o 
  -9   5   4       36.78       36.83      0.75 o 
  -8   5   4       13.07       14.40      0.37 o 
  -7   5   4       72.75       68.55      0.68 o 
  -6   5   4       12.87       11.59      0.21 o 
  -5   5   4       24.42       24.22      0.26 o 
  -4   5   4       13.54       12.46      0.20 o 
  -3   5   4      269.02      276.00      1.86 o 
  -2   5   4      767.35      757.26      5.29 o 
  -1   5   4      141.11      121.10      0.96 o 
   0   5   4      810.91      827.11      5.34 o 
   1   5   4      254.93      213.72      1.37 o 
   2   5   4      334.66      297.13      2.41 o 
   3   5   4       25.59       21.49      0.40 o 
   4   5   4        5.00        7.09      0.30 o 
   5   5   4       30.04       34.47      0.62 o 
 -11   6   4        0.65       -0.27      0.36 o 
 -10   6   4       42.75       41.12      0.86 o 
  -9   6   4        2.07        1.14      0.26 o 
  -8   6   4        6.37        4.89      0.26 o 
  -7   6   4        4.28        3.63      0.18 o 
  -6   6   4      148.13      153.69      1.21 o 
  -5   6   4       49.38       46.06      0.46 o 
  -4   6   4        1.30        0.88      0.11 o 
  -3   6   4       52.65       54.50      0.49 o 
  -2   6   4        1.15        1.23      0.12 o 
  -1   6   4      139.06      132.23      1.14 o 
   0   6   4        2.69        0.05      0.17 o 
   1   6   4        2.17        0.79      0.14 o 
   2   6   4       68.10       67.98      0.71 o 
   3   6   4        6.02        6.31      0.29 o 
   4   6   4       71.70       86.41      1.07 o 
 -11   7   4        0.30       -0.08      0.56 o 
 -10   7   4       19.13       19.43      0.87 o 
  -9   7   4       53.89       55.98      0.92 o 
  -8   7   4       66.51       67.91      0.88 o 
  -7   7   4        0.02       -0.14      0.14 o 
  -6   7   4      198.41      194.43      1.86 o 
  -5   7   4     1392.59     1412.83     10.88 o 
  -4   7   4      143.19      132.84      1.24 o 
  -3   7   4      468.71      467.99      4.01 o 
  -2   7   4       47.81       46.34      0.51 o 
  -1   7   4      120.30      113.41      1.11 o 
   0   7   4        0.50        0.28      0.15 o 
   1   7   4       13.07       13.17      0.30 o 
   2   7   4       10.15        9.91      0.30 o 
   3   7   4       36.12       43.61      0.82 o 
 -11   8   4        8.00        8.02      0.79 o 
 -10   8   4        2.14        2.22      0.63 o 
  -9   8   4       28.94       30.08      0.81 o 
  -8   8   4       43.62       44.30      0.82 o 
  -7   8   4       35.39       33.89      0.58 o 
  -6   8   4      181.72      178.13      1.86 o 
  -5   8   4        4.24        2.41      0.21 o 
  -4   8   4      168.57      168.95      1.75 o 
  -3   8   4       30.68       31.00      0.43 o 
  -2   8   4       16.50       20.19      0.38 o 
  -1   8   4        4.40        5.00      0.25 o 
   0   8   4        0.35        0.14      0.26 o 
   1   8   4        2.83        2.51      0.26 o 
   2   8   4        0.00       -0.03      0.48 o 
 -10   9   4       10.30        9.60      0.87 o 
  -9   9   4        5.72        3.81      0.56 o 
  -8   9   4       46.35       46.76      0.85 o 
  -7   9   4        0.84        0.19      0.51 o 
  -6   9   4       25.39       27.17      0.51 o 
  -5   9   4        0.00       -0.17      0.17 o 
  -4   9   4       20.88       21.12      0.43 o 
  -3   9   4        5.58        6.82      0.25 o 
  -2   9   4        3.00        2.25      0.25 o 
  -1   9   4        0.01        0.27      0.20 o 
   0   9   4        1.18        0.39      0.26 o 
  -9  10   4        4.54        4.21      0.63 o 
  -8  10   4        0.08       -0.34      0.34 o 
  -7  10   4        0.03       -0.23      0.23 o 
  -6  10   4        0.00       -0.10      0.21 o 
  -5  10   4        1.09        1.14      0.21 o 
  -4  10   4       35.55       38.08      0.61 o 
  -3  10   4        1.40        0.93      0.21 o 
  -2  10   4       27.23       28.44      0.53 o 
   1 -11   5        2.15        1.27      0.32 o 
   2 -11   5        4.25        3.65      0.32 o 
   3 -11   5        2.96        2.68      0.34 o 
   4 -11   5        0.63        1.33      0.25 o 
   5 -11   5        0.98        0.83      0.25 o 
   6 -11   5        0.00       -0.32      0.32 o 
   7 -11   5       21.85       24.24      0.82 o 
   8 -11   5        1.15        1.11      0.56 o 
  -1 -10   5       29.33       30.63      0.87 o 
   0 -10   5        0.14        0.40      0.24 o 
   1 -10   5       18.65       17.94      0.63 o 
   2 -10   5       24.80       25.02      0.49 o 
   3 -10   5       15.56       13.75      0.41 o 
   4 -10   5       75.55       77.76      1.11 o 
   5 -10   5        0.59        0.76      0.23 o 
   6 -10   5        0.09        0.31      0.22 o 
   7 -10   5        0.88        0.40      0.34 o 
   8 -10   5        0.40        0.23      0.36 o 
   9 -10   5        1.30        1.43      0.56 o 
  -3  -9   5       12.65       12.23      0.52 o 
  -2  -9   5       11.14       11.59      0.56 o 
  -1  -9   5       31.66       30.55      0.79 o 
   0  -9   5       70.38       74.59      1.06 o 
   1  -9   5        1.71        2.12      0.21 o 
   2  -9   5        4.98        4.09      0.21 o 
   3  -9   5       34.50       36.73      0.65 o 
   4  -9   5       69.51       66.48      0.96 o 
   5  -9   5      118.95      114.69      1.60 o 
   6  -9   5       55.53       58.27      0.80 o 
   7  -9   5       82.09       79.95      1.26 o 
   8  -9   5        1.16        0.71      0.27 o 
   9  -9   5        0.51        1.03      0.39 o 
  10  -9   5        3.82        4.84      0.63 o 
  -4  -8   5       89.74       98.45      5.20 o 
  -3  -8   5       11.25       10.49      0.42 o 
  -2  -8   5       16.02       14.04      0.49 o 
  -1  -8   5       24.81       26.83      0.51 o 
   0  -8   5      282.19      289.25      3.78 o 
   1  -8   5        4.95        4.08      0.25 o 
   2  -8   5       64.71       64.52      0.73 o 
   3  -8   5       41.49       48.59      0.60 o 
   4  -8   5      106.17      102.34      0.96 o 
   5  -8   5       72.21       71.52      0.69 o 
   6  -8   5       61.67       64.45      0.87 o 
   7  -8   5        1.74        0.87      0.20 o 
   8  -8   5        0.05       -0.13      0.21 o 
   9  -8   5        7.55        6.41      0.39 o 
  10  -8   5       21.19       22.68      0.92 o 
  -5  -7   5       18.48       21.00      0.49 o 
  -4  -7   5       18.41       19.68      0.43 o 
  -3  -7   5       91.10       89.86      2.11 o 
  -2  -7   5      174.87      164.35      2.58 o 
  -1  -7   5       84.09       84.58      0.95 o 
   0  -7   5       18.94       19.90      0.29 o 
   1  -7   5       23.05       18.95      0.33 o 
   2  -7   5       23.28       24.40      0.29 o 
   3  -7   5       67.15       74.71      0.74 o 
   4  -7   5       31.93       31.82      0.38 o 
   5  -7   5      441.56      431.83      3.58 o 
   6  -7   5       55.18       57.25      0.61 o 
   7  -7   5       64.25       65.54      0.82 o 
   8  -7   5        0.03       -0.20      0.20 o 
   9  -7   5        0.02       -0.19      0.23 o 
  10  -7   5        5.19        5.26      0.47 o 
  -6  -6   5       11.14       13.97      0.48 o 
  -5  -6   5        7.24        6.68      0.36 o 
  -4  -6   5        8.74        7.97      0.33 o 
  -3  -6   5        8.19        7.45      0.43 o 
  -2  -6   5      113.26      116.66      1.04 o 
  -1  -6   5       68.84       63.95      0.65 o 
   0  -6   5      208.90      224.73      1.68 o 
   1  -6   5        2.91        2.72      0.13 o 
   2  -6   5        4.66        4.47      0.16 o 
   3  -6   5       12.83       12.40      0.23 o 
   4  -6   5       85.42       84.76      0.70 o 
   5  -6   5       24.21       23.24      0.35 o 
   6  -6   5        0.87       -0.56      0.63 o 
   7  -6   5       27.48       25.15      0.87 o 
   8  -6   5       13.57       12.45      0.45 o 
   9  -6   5       61.31       56.68      0.99 o 
  10  -6   5       27.47       28.97      0.90 o 
  -7  -5   5        4.20        4.40      0.67 o 
  -6  -5   5       12.62       13.37      0.45 o 
  -5  -5   5       27.63       29.02      0.57 o 
  -4  -5   5       30.05       24.21      0.46 o 
  -3  -5   5        0.12        0.46      0.10 o 
  -2  -5   5       39.57       37.44      0.35 o 
  -1  -5   5      261.38      265.16      1.62 o 
   0  -5   5       32.10       28.97      0.28 o 
   1  -5   5      134.83      130.04      0.96 o 
   2  -5   5     1215.19     1253.86      9.19 o 
   3  -5   5       96.10       99.91      0.84 o 
   4  -5   5      430.67      429.23      3.49 o 
   5  -5   5       25.61       24.80      0.34 o 
   6  -5   5       16.39       17.82      0.32 o 
   7  -5   5        4.03        3.31      0.23 o 
   8  -5   5       39.36       36.64      0.61 o 
   9  -5   5       39.27       38.41      0.92 o 
  10  -5   5        2.40        2.37      0.42 o 
  -8  -4   5        6.40        3.29      0.39 o 
  -7  -4   5       14.64       13.15      0.79 o 
  -6  -4   5       23.37       25.55      0.71 o 
  -5  -4   5       75.11       58.67      0.82 o 
  -4  -4   5       54.09       50.36      0.55 o 
  -3  -4   5       23.35       22.37      0.26 o 
  -2  -4   5        2.58        3.11      0.12 o 
  -1  -4   5       31.76       29.76      0.35 o 
   0  -4   5      122.65      129.62      0.89 o 
   1  -4   5      257.89      256.90      1.78 o 
   2  -4   5       87.80       71.48      0.62 o 
   3  -4   5     7686.39     7808.64     68.35 o 
   4  -4   5     1774.28     1867.22     15.47 o 
   5  -4   5      235.93      251.10      2.00 o 
   6  -4   5       26.30       27.08      0.49 o 
   7  -4   5        4.40        3.24      0.23 o 
   8  -4   5       33.20       32.71      0.67 o 
   9  -4   5        1.70        0.56      0.34 o 
  10  -4   5        2.75        3.66      0.48 o 
  -9  -3   5        0.07        0.00      0.56 o 
  -8  -3   5       21.72       18.73      0.67 o 
  -7  -3   5       11.62       13.41      0.56 o 
  -6  -3   5       21.46       13.04      0.23 o 
  -5  -3   5       17.08       12.48      0.20 o 
  -4  -3   5        0.00       -0.03      0.08 o 
  -3  -3   5       13.40       14.76      0.16 o 
  -2  -3   5      148.31      168.07      1.01 o 
  -1  -3   5       41.21       38.50      0.32 o 
   0  -3   5       13.21       14.63      0.15 o 
   1  -3   5       11.35        9.63      0.14 o 
   2  -3   5      155.45      180.73      1.17 o 
   3  -3   5        3.84        6.59      0.15 o 
   4  -3   5     1368.00     1348.07      9.63 o 
   5  -3   5       14.03       13.82      0.26 o 
   6  -3   5        9.37        9.53      0.27 o 
   7  -3   5       43.69       40.49      0.54 o 
   8  -3   5        7.42        7.83      0.39 o 
   9  -3   5        6.89        6.85      0.51 o 
  10  -3   5       25.22       26.66      1.35 o 
  -9  -2   5       10.58       12.38      0.87 o 
  -8  -2   5       22.56       24.58      0.51 o 
  -7  -2   5       20.55       18.55      0.35 o 
  -6  -2   5        0.66        2.40      0.12 o 
  -5  -2   5      104.31      101.77      0.81 o 
  -4  -2   5      502.32      535.02      3.49 o 
  -3  -2   5     1778.80     1906.39     11.26 o 
  -2  -2   5      326.18      352.08      1.90 o 
  -1  -2   5       93.21      110.34      0.67 o 
   0  -2   5     3811.39     3722.48     25.94 o 
   1  -2   5      796.61      787.04      4.91 o 
   2  -2   5      903.48      938.84      6.19 o 
   3  -2   5      754.82      745.33      4.40 o 
   4  -2   5       34.25       37.10      0.37 o 
   5  -2   5       22.99       21.43      0.28 o 
   6  -2   5       15.13       16.84      0.33 o 
   7  -2   5       21.98       22.09      0.38 o 
   8  -2   5       68.74       74.06      1.47 o 
   9  -2   5        0.00       -0.24      0.36 o 
  10  -2   5       24.59       22.06      1.27 o 
 -10  -1   5        0.36        1.19      0.56 o 
  -9  -1   5        6.77        6.03      0.63 o 
  -8  -1   5       25.32       23.21      0.63 o 
  -7  -1   5       96.96       93.47      1.38 o 
  -6  -1   5      230.19      226.63      1.91 o 
  -5  -1   5       23.76       30.16      0.34 o 
  -4  -1   5      152.57      153.82      1.07 o 
  -3  -1   5      372.34      390.68      2.22 o 
  -2  -1   5       23.66       25.90      0.22 o 
  -1  -1   5       20.50       22.84      0.20 o 
   0  -1   5        0.27       -0.07      0.07 o 
   1  -1   5      411.05      423.80      2.63 o 
   2  -1   5      619.13      634.08      3.76 o 
   3  -1   5       18.74       12.01      0.21 o 
   4  -1   5       87.57       95.85      0.71 o 
   5  -1   5        1.09        1.50      0.11 o 
   6  -1   5       15.03       16.63      0.31 o 
   7  -1   5        0.35        0.26      0.17 o 
   8  -1   5      322.36      335.44      8.68 o 
   9  -1   5       16.52       15.32      0.95 o 
 -10   0   5        2.87        2.62      0.63 o 
  -9   0   5      176.96      168.57      2.53 o 
  -8   0   5        0.00        0.07      0.21 o 
  -7   0   5      217.36      209.73      2.15 o 
  -6   0   5      167.97      165.95      1.28 o 
  -5   0   5       56.47       65.48      0.53 o 
  -4   0   5      230.06      232.82      1.47 o 
  -3   0   5      306.27      314.26      1.83 o 
  -2   0   5      264.92      261.71      1.56 o 
  -1   0   5      329.67      369.91      2.30 o 
   0   0   5      863.00      826.63      4.89 o 
   1   0   5       45.80       48.85      0.36 o 
   2   0   5        4.20        1.51      0.09 o 
   3   0   5        0.00        1.79      0.13 o 
   4   0   5       16.11       17.95      0.23 o 
   5   0   5       52.68       55.75      0.52 o 
   6   0   5       28.13       24.02      0.38 o 
   7   0   5      294.25      311.94      3.50 o 
   8   0   5        1.07        1.45      0.31 o 
   9   0   5        1.49        1.24      0.48 o 
 -11   1   5        4.47        3.73      0.63 o 
 -10   1   5        3.50        3.32      0.42 o 
  -9   1   5       11.16        8.63      0.53 o 
  -8   1   5      338.43      331.13      3.70 o 
  -7   1   5      171.70      175.05      1.35 o 
  -6   1   5       86.66       91.02      0.71 o 
  -5   1   5        9.98        9.02      0.29 o 
  -4   1   5       51.04       59.41      0.45 o 
  -3   1   5      305.36      309.46      1.86 o 
  -2   1   5      904.49      984.48      5.51 o 
  -1   1   5      164.33      183.27      1.05 o 
   0   1   5      886.19      916.46      5.47 o 
   1   1   5     1241.69     1384.54      8.70 o 
   2   1   5       81.43       96.47      0.69 o 
   3   1   5        6.60        8.24      0.16 o 
   4   1   5      266.01      284.70      1.89 o 
   5   1   5       34.91       35.03      0.74 o 
   6   1   5       42.18       43.60      0.52 o 
   7   1   5       66.58       67.44      0.75 o 
   8   1   5       30.18       33.64      1.12 o 
 -11   2   5        1.55        1.89      0.39 o 
 -10   2   5        3.28        2.55      0.39 o 
  -9   2   5        1.32        1.74      0.26 o 
  -8   2   5     1045.92     1038.71     18.89 o 
  -7   2   5     1134.48     1126.33      6.83 o 
  -6   2   5      177.57      177.62      1.29 o 
  -5   2   5      198.55      181.62      1.16 o 
  -4   2   5       14.82       28.44      0.31 o 
  -3   2   5       21.58       13.13      0.19 o 
  -2   2   5        0.34        0.76      0.08 o 
  -1   2   5        0.29        0.11      0.06 o 
   0   2   5       65.65       69.83      0.44 o 
   1   2   5      224.99      235.17      1.38 o 
   2   2   5        2.20        2.54      0.09 o 
   3   2   5      400.96      390.65      2.27 o 
   4   2   5       59.78       57.18      0.47 o 
   5   2   5        2.92        2.89      0.22 o 
   6   2   5       20.69       20.87      0.45 o 
   7   2   5       15.19       16.50      0.47 o 
 -11   3   5        1.00        1.57      0.42 o 
 -10   3   5       17.55       18.78      0.79 o 
  -9   3   5       20.83       20.68      1.24 o 
  -8   3   5      217.84      213.78      2.54 o 
  -7   3   5       18.99       19.07      0.33 o 
  -6   3   5       11.33        7.21      0.23 o 
  -5   3   5       32.81       33.31      0.35 o 
  -4   3   5      553.47      531.80      3.23 o 
  -3   3   5      831.70      858.72      5.42 o 
  -2   3   5       12.72       14.13      0.17 o 
  -1   3   5      664.80      716.53      4.38 o 
   0   3   5       37.43       21.63      0.23 o 
   1   3   5      270.65      292.61      1.84 o 
   2   3   5        0.44        0.00      0.09 o 
   3   3   5       52.17       48.07      0.41 o 
   4   3   5       30.17       27.75      0.61 o 
   5   3   5       39.06       33.60      0.53 o 
   6   3   5       15.56       14.62      0.45 o 
   7   3   5        1.09        1.31      0.27 o 
 -11   4   5        2.06        2.10      0.42 o 
 -10   4   5       12.06       11.96      0.64 o 
  -9   4   5      160.36      164.92      2.47 o 
  -8   4   5      128.10      125.98      1.63 o 
  -7   4   5      491.11      497.37      3.91 o 
  -6   4   5       69.48       78.18      0.68 o 
  -5   4   5       99.12      100.45      0.77 o 
  -4   4   5       32.45       32.64      0.29 o 
  -3   4   5       45.56       45.15      0.36 o 
  -2   4   5      192.07      190.79      1.22 o 
  -1   4   5      298.79      315.38      1.96 o 
   0   4   5       41.26       40.20      0.35 o 
   1   4   5       83.40       89.79      0.59 o 
   2   4   5      123.31      113.38      0.84 o 
   3   4   5       28.43       28.07      0.45 o 
   4   4   5        0.78        0.42      0.18 o 
   5   4   5       28.43       27.90      0.49 o 
   6   4   5        1.37        1.65      0.25 o 
 -11   5   5       20.93       21.61      0.79 o 
 -10   5   5       15.68       15.36      0.70 o 
  -9   5   5       13.09       12.36      0.46 o 
  -8   5   5        6.78        5.63      0.27 o 
  -7   5   5        1.33        0.41      0.14 o 
  -6   5   5        9.27        9.32      0.22 o 
  -5   5   5       18.13       16.67      0.26 o 
  -4   5   5       20.35       21.59      0.27 o 
  -3   5   5       88.61       92.14      0.64 o 
  -2   5   5       17.85       23.16      0.26 o 
  -1   5   5      218.69      222.62      1.48 o 
   0   5   5       78.71       70.98      0.64 o 
   1   5   5      101.65       75.50      0.64 o 
   2   5   5       92.05       77.99      0.93 o 
   3   5   5       45.97       50.21      0.69 o 
   4   5   5        1.88        1.90      0.21 o 
   5   5   5        3.86        5.04      0.30 o 
 -11   6   5        2.10        2.94      0.45 o 
 -10   6   5       19.01       19.28      1.35 o 
  -9   6   5       20.05       17.67      0.52 o 
  -8   6   5      133.91      128.42      2.52 o 
  -7   6   5      107.87      100.21      1.17 o 
  -6   6   5      202.96      191.23      1.48 o 
  -5   6   5       39.54       39.92      0.43 o 
  -4   6   5       13.30       16.67      0.38 o 
  -3   6   5     1382.09     1386.95      9.67 o 
  -2   6   5        0.54        0.23      0.10 o 
  -1   6   5      216.89      198.45      2.42 o 
   0   6   5       99.46       77.35      0.90 o 
   1   6   5       15.59       10.74      0.30 o 
   2   6   5        0.00       -0.11      0.17 o 
   3   6   5        0.11        0.00      0.21 o 
   4   6   5        0.73       -0.04      0.21 o 
 -11   7   5        0.16        0.56      0.56 o 
 -10   7   5        2.04        1.19      0.56 o 
  -9   7   5       31.34       26.03      1.11 o 
  -8   7   5        0.07       -0.10      0.22 o 
  -7   7   5        0.78        0.37      0.21 o 
  -6   7   5        6.29        4.53      0.22 o 
  -5   7   5      228.74      222.30      2.27 o 
  -4   7   5       93.62       91.93      1.04 o 
  -3   7   5        4.52        3.38      0.17 o 
  -2   7   5        6.61        7.51      0.69 o 
  -1   7   5       16.40       16.65      0.35 o 
   0   7   5        3.30        3.94      0.22 o 
   1   7   5        3.06        2.49      0.21 o 
   2   7   5       36.43       36.79      0.58 o 
 -10   8   5        1.92        0.87      0.56 o 
  -9   8   5        6.39        5.71      0.63 o 
  -8   8   5        3.93        3.43      0.39 o 
  -7   8   5        0.13        0.03      0.24 o 
  -6   8   5       22.05       22.83      0.43 o 
  -5   8   5       77.70       84.04      1.05 o 
  -4   8   5       35.61       32.24      0.47 o 
  -3   8   5       35.48       31.82      0.45 o 
  -2   8   5        1.43        1.31      0.18 o 
  -1   8   5       19.00       17.31      0.38 o 
   0   8   5       28.35       26.33      0.59 o 
   1   8   5        7.61        8.67      0.41 o 
 -10   9   5        1.15        0.87      0.56 o 
  -9   9   5       10.58        9.52      0.87 o 
  -8   9   5        6.78        6.27      0.45 o 
  -7   9   5        0.38        0.00      0.28 o 
  -6   9   5        3.42        3.78      0.26 o 
  -5   9   5        0.37        0.32      0.18 o 
  -4   9   5        1.64        1.19      0.17 o 
  -3   9   5        3.12        3.54      0.19 o 
  -2   9   5        4.80        4.30      0.34 o 
  -1   9   5        3.98        3.81      0.32 o 
  -8  10   5        2.91        3.63      0.39 o 
  -7  10   5        0.11        0.04      0.28 o 
  -6  10   5        0.55        0.50      0.23 o 
  -5  10   5        9.16       11.43      0.41 o 
  -4  10   5        0.36       -0.04      0.21 o 
  -3  10   5        1.45        1.29      0.28 o 
   1 -11   6        5.42        5.32      0.56 o 
   2 -11   6       29.83       34.05      1.03 o 
   3 -11   6        0.06       -0.09      0.21 o 
   4 -11   6       28.78       27.21      0.61 o 
   5 -11   6        1.96        0.76      0.25 o 
   6 -11   6        0.22        0.12      0.32 o 
   7 -11   6        4.42        4.05      0.56 o 
   8 -11   6        1.88        1.19      0.56 o 
  -1 -10   6        1.52        1.19      0.32 o 
   0 -10   6       74.38       76.66      1.67 o 
   1 -10   6        8.36        6.54      0.32 o 
   2 -10   6       53.54       53.09      0.82 o 
   3 -10   6        0.49        0.28      0.20 o 
   4 -10   6        1.20        1.55      0.25 o 
   5 -10   6        0.01        0.02      0.23 o 
   6 -10   6        0.14        0.27      0.36 o 
   7 -10   6        0.19       -0.24      0.34 o 
   8 -10   6        0.05       -0.07      0.36 o 
   9 -10   6        0.46        0.63      0.56 o 
  -3  -9   6        4.98        3.17      0.40 o 
  -2  -9   6       35.47       38.41      1.03 o 
  -1  -9   6       11.42       10.79      0.71 o 
   0  -9   6       77.66       77.55      1.15 o 
   1  -9   6      383.13      398.54      4.48 o 
   2  -9   6       15.10       12.76      0.40 o 
   3  -9   6       39.10       35.60      0.64 o 
   4  -9   6      120.69      129.00      1.63 o 
   5  -9   6      106.39      114.74      1.68 o 
   6  -9   6       19.81       20.97      0.81 o 
   7  -9   6       11.61        9.52      0.86 o 
   8  -9   6        4.21        2.50      0.32 o 
   9  -9   6       18.35       16.60      0.73 o 
  10  -9   6        2.57        1.67      0.63 o 
  -4  -8   6        2.99        3.45      0.46 o 
  -3  -8   6        8.55        8.10      0.33 o 
  -2  -8   6      159.36      157.28      2.19 o 
  -1  -8   6       61.78       59.53      0.95 o 
   0  -8   6      404.46      422.84      5.87 o 
   1  -8   6      104.06      106.61      2.31 o 
   2  -8   6        0.07        0.13      0.14 o 
   3  -8   6       44.55       46.12      0.60 o 
   4  -8   6       81.34       78.86      1.06 o 
   5  -8   6       97.59       98.29      0.93 o 
   6  -8   6       39.42       40.73      1.05 o 
   7  -8   6        0.02       -0.19      0.19 o 
   8  -8   6        0.01       -0.26      0.26 o 
   9  -8   6       19.28       17.35      0.72 o 
  10  -8   6        1.37        1.75      0.63 o 
  -5  -7   6       13.21       18.75      0.48 o 
  -4  -7   6       28.69       33.27      1.02 o 
  -3  -7   6       40.47       38.51      0.94 o 
  -2  -7   6       92.44       89.45      1.48 o 
  -1  -7   6       84.18       82.97      0.96 o 
   0  -7   6       12.28       11.26      0.28 o 
   1  -7   6        2.51        1.94      0.11 o 
   2  -7   6       25.85       23.23      0.29 o 
   3  -7   6       12.74       13.29      0.23 o 
   4  -7   6       20.18       19.52      0.31 o 
   5  -7   6       11.20       11.35      0.29 o 
   6  -7   6       31.81       32.30      0.46 o 
   7  -7   6        9.30        8.36      0.34 o 
   8  -7   6       18.10       17.99      0.47 o 
   9  -7   6        6.85        6.60      0.51 o 
  10  -7   6        0.04        0.16      0.39 o 
  -6  -6   6        1.19        1.48      0.24 o 
  -5  -6   6        2.85        2.22      0.24 o 
  -4  -6   6       41.09       46.76      0.84 o 
  -3  -6   6      133.43      126.57      2.60 o 
  -2  -6   6       94.90       94.79      0.96 o 
  -1  -6   6       23.49       23.50      0.30 o 
   0  -6   6      134.55      133.52      1.06 o 
   1  -6   6      157.10      156.39      1.23 o 
   2  -6   6       10.20       11.07      0.21 o 
   3  -6   6      203.89      199.97      1.56 o 
   4  -6   6      354.39      349.03      2.49 o 
   5  -6   6      127.34      123.98      1.08 o 
   6  -6   6        7.23        5.52      0.33 o 
   7  -6   6       50.89       52.74      0.73 o 
   8  -6   6        0.36        0.02      0.21 o 
   9  -6   6       48.53       47.73      1.12 o 
  10  -6   6        3.98        2.81      0.45 o 
  -7  -5   6       46.47       50.63      1.01 o 
  -6  -5   6       25.75       27.87      0.56 o 
  -5  -5   6        3.27        2.78      0.23 o 
  -4  -5   6        8.22       10.08      0.30 o 
  -3  -5   6      140.45      152.30      1.19 o 
  -2  -5   6      137.53      120.53      0.96 o 
  -1  -5   6      300.30      302.61      2.10 o 
   0  -5   6      719.83      755.80      5.52 o 
   1  -5   6      157.48      172.02      1.33 o 
   2  -5   6       15.29       12.81      0.28 o 
   3  -5   6       42.47       47.21      0.48 o 
   4  -5   6      120.70      123.18      1.40 o 
   5  -5   6       68.15       64.31      0.63 o 
   6  -5   6       26.65       24.71      0.49 o 
   7  -5   6       32.59       33.87      0.55 o 
   8  -5   6       80.08       82.50      1.11 o 
   9  -5   6       35.17       36.19      0.92 o 
  10  -5   6        0.17        0.20      0.39 o 
  -8  -4   6       27.63       38.53      0.95 o 
  -7  -4   6        0.33        0.60      0.28 o 
  -6  -4   6       28.49       33.00      0.62 o 
  -5  -4   6        0.05        0.12      0.20 o 
  -4  -4   6       15.06       16.11      0.26 o 
  -3  -4   6       88.97       96.56      0.80 o 
  -2  -4   6      275.13      280.28      1.80 o 
  -1  -4   6      140.46      166.18      1.05 o 
   0  -4   6      554.99      581.50      4.02 o 
   1  -4   6      658.71      657.90      4.38 o 
   2  -4   6      697.11      710.30      4.46 o 
   3  -4   6     1285.74     1324.41      8.74 o 
   4  -4   6      143.76      149.89      1.42 o 
   5  -4   6      320.53      334.31      2.70 o 
   6  -4   6       37.22       33.37      0.51 o 
   7  -4   6       11.52       10.05      0.35 o 
   8  -4   6       18.21       17.91      0.47 o 
   9  -4   6       41.07       42.59      1.04 o 
  10  -4   6       38.46       44.59      1.09 o 
  -9  -3   6       80.20       97.45      2.38 o 
  -8  -3   6        2.13        1.75      0.34 o 
  -7  -3   6       51.45       43.07      0.63 o 
  -6  -3   6      133.76      107.19      0.99 o 
  -5  -3   6        1.02        3.12      0.14 o 
  -4  -3   6        6.25        1.95      0.14 o 
  -3  -3   6       20.23       21.90      0.24 o 
  -2  -3   6        9.01        7.12      0.15 o 
  -1  -3   6     1229.08     1255.59      8.03 o 
   0  -3   6      185.60      174.18      1.08 o 
   1  -3   6     1038.40     1066.26      6.04 o 
   2  -3   6       42.69       45.54      0.39 o 
   3  -3   6      509.82      543.45      3.43 o 
   4  -3   6       10.70       11.98      0.31 o 
   5  -3   6       47.35       46.69      0.54 o 
   6  -3   6       12.04       12.44      0.31 o 
   7  -3   6        2.15        2.04      0.21 o 
   8  -3   6       44.89       43.52      1.26 o 
   9  -3   6        4.23        3.72      0.42 o 
  10  -3   6       42.38       44.36      1.67 o 
  -9  -2   6        2.85        2.22      0.56 o 
  -8  -2   6        3.54        2.22      0.23 o 
  -7  -2   6      112.40      111.72      2.07 o 
  -6  -2   6      186.59      175.59      1.53 o 
  -5  -2   6       49.99       51.10      0.45 o 
  -4  -2   6       14.97        9.95      0.18 o 
  -3  -2   6       46.25       42.93      0.33 o 
  -2  -2   6       12.71       11.01      0.15 o 
  -1  -2   6       79.18       91.29      0.58 o 
   0  -2   6       43.41       43.48      0.33 o 
   1  -2   6      145.48      140.06      0.93 o 
   2  -2   6        0.29        0.02      0.10 o 
   3  -2   6      453.34      460.84      3.43 o 
   4  -2   6       19.34       17.75      0.36 o 
   5  -2   6       25.86       25.55      0.35 o 
   6  -2   6      141.95      141.12      1.31 o 
   7  -2   6        0.35       -0.08      0.19 o 
   8  -2   6        8.58        7.37      0.45 o 
   9  -2   6       65.66       72.14      2.06 o 
 -10  -1   6        4.00        2.62      0.63 o 
  -9  -1   6        1.51        0.56      0.48 o 
  -8  -1   6       42.87       45.57      0.81 o 
  -7  -1   6       15.83       16.59      0.62 o 
  -6  -1   6       29.22       28.05      0.41 o 
  -5  -1   6      750.04      790.55      5.13 o 
  -4  -1   6      949.78      911.59      5.56 o 
  -3  -1   6      587.01      571.77      3.42 o 
  -2  -1   6       24.22       22.45      0.19 o 
  -1  -1   6      166.70      153.19      0.92 o 
   0  -1   6     2210.43     2210.42     14.55 o 
   1  -1   6       26.12       24.60      0.24 o 
   2  -1   6       35.89       25.88      0.26 o 
   3  -1   6      552.84      581.65      4.37 o 
   4  -1   6      514.31      531.45      4.91 o 
   5  -1   6        5.52        5.66      0.21 o 
   6  -1   6       97.51       89.69      0.91 o 
   7  -1   6       55.64       57.32      0.73 o 
   8  -1   6      314.41      332.17      9.09 o 
   9  -1   6       12.06       12.78      0.95 o 
 -10   0   6        2.48        2.38      0.63 o 
  -9   0   6        0.99        0.75      0.34 o 
  -8   0   6        4.21        3.81      0.29 o 
  -7   0   6       92.42       91.84      1.02 o 
  -6   0   6        5.89        6.15      0.20 o 
  -5   0   6       52.30       49.55      0.47 o 
  -4   0   6       16.49       12.15      0.18 o 
  -3   0   6        8.59       10.71      0.15 o 
  -2   0   6      264.50      279.29      1.58 o 
  -1   0   6      179.96      194.38      1.19 o 
   0   0   6      169.17      162.14      1.06 o 
   1   0   6       27.15       32.70      0.29 o 
   2   0   6      320.11      345.82      2.36 o 
   3   0   6      209.70      214.22      1.51 o 
   4   0   6       76.79       78.38      0.58 o 
   5   0   6       11.50       11.04      0.32 o 
   6   0   6      625.79      640.56      4.90 o 
   7   0   6       23.30       23.11      0.63 o 
   8   0   6        0.02       -0.06      0.30 o 
 -11   1   6        6.49        6.51      0.79 o 
 -10   1   6        6.57        4.17      0.45 o 
  -9   1   6       10.05        9.47      0.56 o 
  -8   1   6       44.60       45.63      1.20 o 
  -7   1   6      446.02      438.58      3.41 o 
  -6   1   6       98.61       88.01      0.75 o 
  -5   1   6        0.23        0.25      0.15 o 
  -4   1   6      378.02      392.63      2.74 o 
  -3   1   6     2382.19     2514.38     14.93 o 
  -2   1   6     4804.23     5043.71     32.93 o 
  -1   1   6      733.71      780.59      4.80 o 
   0   1   6       25.13       28.47      0.25 o 
   1   1   6     1034.49     1070.64      7.21 o 
   2   1   6       28.37       31.19      0.32 o 
   3   1   6       28.63       27.52      0.28 o 
   4   1   6        3.77        5.15      0.22 o 
   5   1   6       37.27       37.25      0.43 o 
   6   1   6        7.24        6.94      0.47 o 
   7   1   6        5.00        4.58      0.28 o 
   8   1   6        0.16        0.31      0.31 o 
 -11   2   6        7.19        7.78      0.56 o 
 -10   2   6       21.69       22.34      0.76 o 
  -9   2   6       21.70       20.93      1.27 o 
  -8   2   6       26.52       24.01      0.72 o 
  -7   2   6       22.55       24.10      0.37 o 
  -6   2   6        5.34        2.31      0.12 o 
  -5   2   6       49.36       48.36      0.39 o 
  -4   2   6      323.63      323.35      2.05 o 
  -3   2   6      201.42      223.92      1.56 o 
  -2   2   6        6.45       10.68      0.17 o 
  -1   2   6      922.13      987.78      6.67 o 
   0   2   6       32.45       34.29      0.30 o 
   1   2   6      291.38      311.35      1.97 o 
   2   2   6        2.25        5.13      0.14 o 
   3   2   6       15.60       15.16      0.20 o 
   4   2   6      276.88      269.61      1.96 o 
   5   2   6        3.29        3.25      0.22 o 
   6   2   6       31.34       29.26      0.59 o 
   7   2   6        6.40        6.03      0.45 o 
 -11   3   6        2.28        1.91      0.45 o 
 -10   3   6        3.25        2.95      0.75 o 
  -9   3   6       18.09       17.38      0.67 o 
  -8   3   6      178.58      177.99      1.81 o 
  -7   3   6       73.33       70.07      0.75 o 
  -6   3   6       17.03       18.33      0.25 o 
  -5   3   6        0.00        1.03      0.10 o 
  -4   3   6      434.29      448.15      2.87 o 
  -3   3   6      180.74      180.56      1.21 o 
  -2   3   6        1.19        0.59      0.08 o 
  -1   3   6      378.48      382.93      2.48 o 
   0   3   6       11.56       10.30      0.18 o 
   1   3   6       34.74       33.46      0.31 o 
   2   3   6      201.71      204.56      1.34 o 
   3   3   6       27.41       20.07      0.37 o 
   4   3   6        2.29        2.08      0.19 o 
   5   3   6        2.39        1.25      0.20 o 
   6   3   6       55.73       60.33      0.87 o 
 -11   4   6        3.78        4.15      0.47 o 
 -10   4   6        0.18       -0.22      0.36 o 
  -9   4   6       87.16       88.59      1.57 o 
  -8   4   6      430.51      419.51      4.14 o 
  -7   4   6       14.67       13.86      0.43 o 
  -6   4   6        6.36        7.43      0.19 o 
  -5   4   6        1.44        2.08      0.10 o 
  -4   4   6       63.13       63.63      0.48 o 
  -3   4   6        5.44        9.03      0.16 o 
  -2   4   6      805.08      781.04      4.77 o 
  -1   4   6      247.66      238.39      1.52 o 
   0   4   6        0.21       -0.09      0.12 o 
   1   4   6       24.64       22.53      0.25 o 
   2   4   6       80.96       66.08      0.68 o 
   3   4   6       43.25       43.55      0.59 o 
   4   4   6        5.92        5.75      0.26 o 
   5   4   6       21.49       24.34      0.52 o 
 -11   5   6       17.46       18.87      0.81 o 
 -10   5   6       72.30       81.42      1.52 o 
  -9   5   6       32.92       37.13      0.92 o 
  -8   5   6      133.79      136.52      1.73 o 
  -7   5   6       94.05       87.88      0.83 o 
  -6   5   6       21.77       22.27      0.30 o 
  -5   5   6       59.12       53.47      0.44 o 
  -4   5   6     1181.15     1168.80      7.06 o 
  -3   5   6      980.29      942.19      6.02 o 
  -2   5   6     1280.46     1241.19      9.09 o 
  -1   5   6      343.18      339.89      2.23 o 
   0   5   6      112.80      108.07      0.93 o 
   1   5   6       65.82       58.59      0.97 o 
   2   5   6       65.49       62.15      0.63 o 
   3   5   6        9.27       10.04      0.33 o 
   4   5   6        0.01       -0.21      0.21 o 
 -11   6   6       15.53       18.11      0.76 o 
 -10   6   6       15.35       14.34      0.67 o 
  -9   6   6        1.56        0.96      0.36 o 
  -8   6   6       20.18       18.67      0.43 o 
  -7   6   6        4.27        3.09      0.17 o 
  -6   6   6        1.54        2.43      0.15 o 
  -5   6   6      141.61      126.62      1.44 o 
  -4   6   6      152.77      140.75      1.12 o 
  -3   6   6        6.48        3.90      0.26 o 
  -2   6   6       71.54       64.09      0.79 o 
  -1   6   6       42.22       48.81      0.66 o 
   0   6   6       32.53       24.61      0.52 o 
   1   6   6        0.04        0.14      0.17 o 
   2   6   6       43.77       47.02      0.68 o 
   3   6   6        1.49        0.93      0.22 o 
 -11   7   6        2.80        3.17      0.63 o 
 -10   7   6       14.02       12.62      0.87 o 
  -9   7   6        9.59        7.14      0.71 o 
  -8   7   6       15.81       18.15      0.70 o 
  -7   7   6      109.18      117.35      3.60 o 
  -6   7   6      126.04      118.08      1.33 o 
  -5   7   6       89.94       93.54      0.97 o 
  -4   7   6       30.38       28.45      0.46 o 
  -3   7   6        0.06       -0.07      0.18 o 
  -2   7   6       13.75       13.74      0.37 o 
  -1   7   6        5.75        5.43      0.27 o 
   0   7   6        4.11        3.27      0.27 o 
   1   7   6       13.03       15.73      0.38 o 
   2   7   6       18.76       18.43      0.52 o 
 -10   8   6        0.30        0.24      0.56 o 
  -9   8   6        8.11        8.81      0.87 o 
  -8   8   6       11.09       10.14      0.59 o 
  -7   8   6       25.09       23.46      1.19 o 
  -6   8   6        6.75        6.09      0.29 o 
  -5   8   6        0.66        1.06      0.21 o 
  -4   8   6       29.18       29.79      0.46 o 
  -3   8   6        1.27        1.03      0.16 o 
  -2   8   6       13.96       14.06      0.38 o 
  -1   8   6       19.82       22.97      0.46 o 
   0   8   6       52.71       53.94      0.93 o 
  -9   9   6        0.33        0.08      0.48 o 
  -8   9   6        8.32       10.00      0.95 o 
  -7   9   6        7.52        7.08      0.60 o 
  -6   9   6        1.55        1.54      0.24 o 
  -5   9   6        2.44        2.65      0.22 o 
  -4   9   6        8.04        9.60      0.38 o 
  -3   9   6        5.33        6.72      0.37 o 
  -2   9   6       12.47       12.79      0.47 o 
  -6  10   6        0.00        0.00      0.28 o 
  -5  10   6        6.74        7.86      0.41 o 
   1 -11   7        2.40        2.14      0.40 o 
   2 -11   7       25.14       28.25      0.95 o 
   3 -11   7        0.99        0.71      0.28 o 
   4 -11   7        0.33       -0.25      0.25 o 
   5 -11   7       29.92       33.65      0.89 o 
   6 -11   7       17.96       16.35      0.87 o 
   7 -11   7        7.80        5.24      0.63 o 
  -1 -10   7        0.05        0.48      0.32 o 
   0 -10   7        0.09        0.48      0.32 o 
   1 -10   7       19.94       18.71      0.63 o 
   2 -10   7       99.46      102.57      1.43 o 
   3 -10   7       16.55       14.85      0.47 o 
   4 -10   7       46.34       47.46      0.81 o 
   5 -10   7       14.91       14.48      0.43 o 
   6 -10   7       27.65       26.09      0.68 o 
   7 -10   7        6.47        6.60      1.19 o 
   8 -10   7        0.74        0.48      0.56 o 
   9 -10   7        1.66        0.00      0.56 o 
  -3  -9   7        8.96        8.25      0.71 o 
  -2  -9   7       16.83       16.78      0.52 o 
  -1  -9   7        1.35        1.75      0.22 o 
   0  -9   7      151.36      152.42      2.13 o 
   1  -9   7      166.57      170.27      2.05 o 
   2  -9   7        1.19        0.81      0.22 o 
   3  -9   7        0.79        0.16      0.20 o 
   4  -9   7       10.40        9.97      0.41 o 
   5  -9   7        0.00        0.51      0.22 o 
   6  -9   7       23.31       23.94      0.64 o 
   7  -9   7        0.75        0.61      0.27 o 
   8  -9   7       32.42       34.77      0.82 o 
   9  -9   7        0.70        0.32      0.56 o 
  -4  -8   7        0.81        1.31      0.25 o 
  -3  -8   7        8.30        7.96      0.42 o 
  -2  -8   7       47.09       47.18      0.87 o 
  -1  -8   7       63.59       67.57      1.09 o 
   0  -8   7       72.39       76.95      1.05 o 
   1  -8   7        0.07       -0.26      0.26 o 
   2  -8   7        0.19        0.39      0.19 o 
   3  -8   7       51.19       50.91      0.64 o 
   4  -8   7        0.10       -0.13      0.13 o 
   5  -8   7        9.56        8.59      0.27 o 
   6  -8   7        1.72        1.48      0.20 o 
   7  -8   7        1.09        1.13      0.22 o 
   8  -8   7        5.22        4.23      0.28 o 
   9  -8   7        7.92        6.78      0.43 o 
  10  -8   7        4.71        4.29      0.71 o 
  -5  -7   7        0.06       -0.19      0.23 o 
  -4  -7   7        1.15        1.18      0.21 o 
  -3  -7   7       61.81       62.00      1.60 o 
  -2  -7   7      140.93      140.56      1.99 o 
  -1  -7   7       37.04       36.78      0.67 o 
   0  -7   7       53.29       53.45      0.78 o 
   1  -7   7      247.88      250.77      1.92 o 
   2  -7   7      108.00      101.90      0.87 o 
   3  -7   7      160.38      155.99      1.78 o 
   4  -7   7        0.01        0.78      0.26 o 
   5  -7   7      223.93      218.06      1.78 o 
   6  -7   7       27.25       27.86      0.63 o 
   7  -7   7       11.98       12.18      0.37 o 
   8  -7   7        1.63        2.16      0.27 o 
   9  -7   7        1.86        1.80      0.39 o 
  10  -7   7        0.45       -0.20      0.39 o 
  -6  -6   7       15.90       13.65      0.59 o 
  -5  -6   7        0.74        0.79      0.23 o 
  -4  -6   7        8.57        6.87      0.33 o 
  -3  -6   7       77.51       74.54      1.05 o 
  -2  -6   7       21.64       22.14      0.45 o 
  -1  -6   7       18.83       19.59      0.28 o 
   0  -6   7       92.18       95.54      0.81 o 
   1  -6   7      182.05      180.01      1.41 o 
   2  -6   7        9.79        8.53      0.23 o 
   3  -6   7        8.56        8.78      0.23 o 
   4  -6   7      269.37      271.61      2.56 o 
   5  -6   7     1933.04     1912.72     14.27 o 
   6  -6   7      424.21      430.23      4.50 o 
   7  -6   7       19.38       21.58      0.47 o 
   8  -6   7        0.52        0.58      0.23 o 
   9  -6   7        7.65        8.37      0.56 o 
  10  -6   7        3.82        4.77      0.63 o 
  -7  -5   7        7.06        7.23      0.47 o 
  -6  -5   7        7.30        5.06      0.38 o 
  -5  -5   7       20.54       23.68      0.59 o 
  -4  -5   7       92.71       84.95      1.36 o 
  -3  -5   7        6.38        7.52      0.22 o 
  -2  -5   7      121.40      117.57      1.03 o 
  -1  -5   7       46.49       52.72      0.46 o 
   0  -5   7      860.97      887.00      6.49 o 
   1  -5   7        0.55        1.05      0.10 o 
   2  -5   7      250.80      241.67      2.00 o 
   3  -5   7       43.95       43.62      0.46 o 
   4  -5   7      223.46      227.89      2.65 o 
   5  -5   7        2.81        2.49      0.17 o 
   6  -5   7       20.12       16.79      0.41 o 
   7  -5   7       30.53       29.88      0.55 o 
   8  -5   7        9.82        8.21      0.45 o 
   9  -5   7       15.34       13.07      0.64 o 
  10  -5   7        6.77        7.00      0.56 o 
  -8  -4   7       38.01       42.50      1.01 o 
  -7  -4   7        0.14        0.38      0.30 o 
  -6  -4   7        3.60        3.39      0.36 o 
  -5  -4   7        1.09        0.24      0.19 o 
  -4  -4   7      106.87      100.44      0.76 o 
  -3  -4   7      178.84      169.26      1.19 o 
  -2  -4   7       83.16       98.17      0.73 o 
  -1  -4   7      592.29      668.48      4.31 o 
   0  -4   7      477.99      504.50      3.39 o 
   1  -4   7      153.98      155.56      1.12 o 
   2  -4   7        2.57        6.30      0.16 o 
   3  -4   7       11.36       11.71      0.24 o 
   4  -4   7      402.40      406.78      3.45 o 
   5  -4   7        0.80        0.84      0.13 o 
   6  -4   7       71.26       70.43      0.93 o 
   7  -4   7       30.86       28.69      0.52 o 
   8  -4   7        5.56        4.60      0.33 o 
   9  -4   7        0.01       -0.16      0.39 o 
  10  -4   7        1.25        1.11      0.45 o 
  -8  -3   7        3.31        3.91      0.39 o 
  -7  -3   7        9.68       13.08      0.36 o 
  -6  -3   7        0.31        0.18      0.14 o 
  -5  -3   7       59.73       61.34      0.67 o 
  -4  -3   7      212.76      203.72      1.31 o 
  -3  -3   7        0.03        0.02      0.07 o 
  -2  -3   7      161.17      160.11      1.01 o 
  -1  -3   7      588.77      608.31      3.64 o 
   0  -3   7     1228.12     1272.29      8.06 o 
   1  -3   7      407.97      399.24      2.41 o 
   2  -3   7      146.37      152.73      1.09 o 
   3  -3   7      135.36      149.46      1.16 o 
   4  -3   7       47.83       43.93      0.46 o 
   5  -3   7        0.96        1.81      0.14 o 
   6  -3   7       28.24       27.08      0.55 o 
   7  -3   7       58.96       59.30      0.81 o 
   8  -3   7       19.00       19.72      0.59 o 
   9  -3   7       64.55       63.88      1.32 o 
  -9  -2   7       23.26       23.97      1.11 o 
  -8  -2   7        9.51        7.98      0.56 o 
  -7  -2   7       17.94       10.96      0.44 o 
  -6  -2   7      171.60      159.92      1.42 o 
  -5  -2   7       67.26       60.57      0.55 o 
  -4  -2   7        6.88        3.44      0.17 o 
  -3  -2   7      141.11      141.10      0.94 o 
  -2  -2   7       88.17       77.99      0.54 o 
  -1  -2   7       88.81       89.65      0.60 o 
   0  -2   7     1969.19     2036.42     12.14 o 
   1  -2   7       90.78       93.65      1.13 o 
   2  -2   7      127.17      124.01      0.93 o 
   3  -2   7        0.01        0.49      0.10 o 
   4  -2   7       21.47       22.59      0.32 o 
   5  -2   7       51.65       54.76      0.56 o 
   6  -2   7       27.70       24.47      0.42 o 
   7  -2   7      145.05      146.16      1.67 o 
   8  -2   7       19.04       21.06      1.21 o 
   9  -2   7       25.93       26.35      1.19 o 
 -10  -1   7       34.53       39.36      1.43 o 
  -9  -1   7       11.77       10.16      0.79 o 
  -8  -1   7       22.90       19.80      0.67 o 
  -7  -1   7      360.50      338.15      5.42 o 
  -6  -1   7      288.19      266.70      2.10 o 
  -5  -1   7        3.22        2.60      0.23 o 
  -4  -1   7        3.25        2.77      0.14 o 
  -3  -1   7      119.42      113.19      0.78 o 
  -2  -1   7       11.38       11.43      0.16 o 
  -1  -1   7        7.81        5.19      0.12 o 
   0  -1   7       60.84       78.62      0.56 o 
   1  -1   7      309.33      301.07      2.04 o 
   2  -1   7      594.02      581.16      3.89 o 
   3  -1   7       18.04       24.69      0.32 o 
   4  -1   7      132.07      142.43      1.15 o 
   5  -1   7       64.31       61.69      0.68 o 
   6  -1   7        8.87        9.06      0.42 o 
   7  -1   7      258.32      265.23      4.68 o 
   8  -1   7       18.09       19.00      1.07 o 
 -10   0   7        3.72        3.41      0.56 o 
  -9   0   7      115.68      114.49      3.77 o 
  -8   0   7       98.19       99.17      1.65 o 
  -7   0   7       62.64       60.26      0.78 o 
  -6   0   7      459.38      438.85      3.13 o 
  -5   0   7      559.50      556.11      3.67 o 
  -4   0   7        0.20        0.07      0.09 o 
  -3   0   7       17.68       10.77      0.17 o 
  -2   0   7      516.18      543.87      3.09 o 
  -1   0   7      230.86      234.50      1.43 o 
   0   0   7      169.84      172.49      1.21 o 
   1   0   7        0.53        0.01      0.09 o 
   2   0   7       49.16       43.10      0.41 o 
   3   0   7       45.55       39.31      0.39 o 
   4   0   7       12.40       11.62      0.26 o 
   5   0   7      228.84      233.49      1.90 o 
   6   0   7      141.44      142.03      1.25 o 
   7   0   7        7.85        6.13      0.50 o 
   8   0   7       16.36       18.32      0.64 o 
 -10   1   7       21.58       26.08      0.84 o 
  -9   1   7       37.26       34.64      2.02 o 
  -8   1   7        0.32       -0.22      0.22 o 
  -7   1   7       54.98       48.98      0.72 o 
  -6   1   7        1.85        0.64      0.19 o 
  -5   1   7       45.51       42.41      0.39 o 
  -4   1   7       20.06       21.33      0.26 o 
  -3   1   7       72.77       84.72      0.62 o 
  -2   1   7      586.43      544.73      3.56 o 
  -1   1   7       38.42       36.63      0.34 o 
   0   1   7        7.75       12.07      0.19 o 
   1   1   7      249.51      238.43      1.65 o 
   2   1   7       14.18       14.46      0.22 o 
   3   1   7       25.90       27.78      0.31 o 
   4   1   7       10.48        8.32      0.26 o 
   5   1   7       17.59       15.81      0.29 o 
   6   1   7       53.02       53.42      0.64 o 
   7   1   7        1.36        1.17      0.31 o 
 -11   2   7      123.07      127.88      5.71 o 
 -10   2   7        6.06        5.34      0.47 o 
  -9   2   7       19.42       17.70      0.67 o 
  -8   2   7        2.90        2.13      0.35 o 
  -7   2   7        3.92        3.34      0.23 o 
  -6   2   7        0.54        0.40      0.12 o 
  -5   2   7      956.33      958.74      7.06 o 
  -4   2   7       90.66       89.78      0.76 o 
  -3   2   7       82.91       72.79      0.58 o 
  -2   2   7      103.18      103.14      0.78 o 
  -1   2   7       46.56       54.62      0.43 o 
   0   2   7      299.73      299.25      1.91 o 
   1   2   7        5.62        6.62      0.15 o 
   2   2   7        2.70        2.31      0.11 o 
   3   2   7       31.34       29.01      0.35 o 
   4   2   7      103.36       98.90      0.89 o 
   5   2   7       16.95       14.79      0.40 o 
   6   2   7        3.24        3.25      0.27 o 
   7   2   7        0.11       -0.31      0.31 o 
 -11   3   7        3.33        3.15      0.45 o 
 -10   3   7       11.47       10.51      0.71 o 
  -9   3   7        0.02       -0.12      0.36 o 
  -8   3   7       84.93       86.12      1.03 o 
  -7   3   7       63.33       61.19      0.63 o 
  -6   3   7        5.58        5.22      0.22 o 
  -5   3   7        5.00        4.93      0.18 o 
  -4   3   7       42.80       38.61      0.39 o 
  -3   3   7      598.51      622.21      3.96 o 
  -2   3   7        4.62        5.65      0.19 o 
  -1   3   7      115.42      123.58      0.88 o 
   0   3   7      239.94      239.55      1.61 o 
   1   3   7      179.80      184.21      1.20 o 
   2   3   7       30.67       33.65      0.43 o 
   3   3   7      639.54      582.92      5.02 o 
   4   3   7      126.24      118.56      1.32 o 
   5   3   7        2.81        3.63      0.29 o 
   6   3   7        0.43        0.76      0.24 o 
 -11   4   7        3.35        3.29      0.45 o 
 -10   4   7        0.22        0.24      0.40 o 
  -9   4   7       26.31       24.91      0.81 o 
  -8   4   7       80.07       77.99      1.08 o 
  -7   4   7        5.88        3.48      0.19 o 
  -6   4   7       21.33       15.16      0.25 o 
  -5   4   7        5.84        7.96      0.20 o 
  -4   4   7       60.87       63.86      0.51 o 
  -3   4   7        2.21        2.58      0.13 o 
  -2   4   7       17.38       14.91      0.43 o 
  -1   4   7      197.26      201.22      1.32 o 
   0   4   7       16.27       14.98      0.35 o 
   1   4   7      303.78      267.33      2.38 o 
   2   4   7      138.06      118.98      1.26 o 
   3   4   7       89.38       83.64      0.93 o 
   4   4   7        3.93        2.87      0.28 o 
   5   4   7        0.21       -0.11      0.22 o 
 -11   5   7       15.32       16.83      1.67 o 
 -10   5   7        1.30        1.11      0.48 o 
  -9   5   7        0.81        0.36      0.36 o 
  -8   5   7       15.79       13.38      0.79 o 
  -7   5   7       42.14       35.83      0.48 o 
  -6   5   7       41.46       37.54      0.45 o 
  -5   5   7      151.99      146.16      1.14 o 
  -4   5   7      197.07      182.56      1.30 o 
  -3   5   7      404.30      375.33      2.62 o 
  -2   5   7       70.57       67.94      0.61 o 
  -1   5   7        9.80        9.06      0.35 o 
   0   5   7       13.19        9.55      0.29 o 
   1   5   7       21.19       19.64      0.38 o 
   2   5   7        1.86        2.38      0.21 o 
   3   5   7       12.00       11.15      0.44 o 
   4   5   7       15.94       16.33      0.47 o 
 -11   6   7        0.02        0.12      0.39 o 
 -10   6   7        1.70        2.38      0.39 o 
  -9   6   7        0.90        1.31      0.39 o 
  -8   6   7        0.87       -0.22      0.30 o 
  -7   6   7       14.24       17.62      0.52 o 
  -6   6   7      168.67      167.23      1.58 o 
  -5   6   7       13.25       12.71      0.30 o 
  -4   6   7       40.03       37.59      0.51 o 
  -3   6   7      230.18      214.64      2.15 o 
  -2   6   7      220.30      215.26      3.38 o 
  -1   6   7       17.11       21.35      0.44 o 
   0   6   7        1.67        1.49      0.19 o 
   1   6   7       26.97       28.16      0.50 o 
   2   6   7        0.15       -0.19      0.19 o 
   3   6   7       18.08       21.99      0.54 o 
 -10   7   7       12.36       11.75      0.95 o 
  -9   7   7        0.38       -0.16      0.48 o 
  -8   7   7       39.08       40.31      1.35 o 
  -7   7   7        0.05        0.09      0.30 o 
  -6   7   7       40.72       40.99      0.64 o 
  -5   7   7        1.51        0.91      0.19 o 
  -4   7   7        0.62        0.18      0.16 o 
  -3   7   7       10.66       11.37      0.37 o 
  -2   7   7        5.54        4.86      0.33 o 
  -1   7   7        2.31        2.08      0.21 o 
   0   7   7        1.33        1.64      0.21 o 
   1   7   7       15.42       17.60      0.42 o 
 -10   8   7        0.00        0.08      0.48 o 
  -9   8   7        4.09        5.24      0.63 o 
  -8   8   7       54.08       59.92      1.67 o 
  -7   8   7       10.46       10.42      0.61 o 
  -6   8   7       10.97       11.04      0.91 o 
  -5   8   7       15.14       15.66      0.37 o 
  -4   8   7       24.92       24.87      0.52 o 
  -3   8   7       39.83       48.24      0.63 o 
  -2   8   7        1.27        1.09      0.20 o 
  -1   8   7        0.01        0.02      0.19 o 
   0   8   7        4.47        3.93      0.35 o 
  -8   9   7       13.67       17.22      0.73 o 
  -7   9   7        6.37        6.77      0.67 o 
  -6   9   7        4.67        3.63      0.36 o 
  -5   9   7       46.83       51.50      0.76 o 
  -4   9   7        0.79        1.65      0.20 o 
  -3   9   7        4.63        5.72      0.28 o 
   2 -11   8       90.37       99.33      2.22 o 
   3 -11   8       79.77       90.09      1.49 o 
   4 -11   8        1.63        1.11      0.28 o 
   5 -11   8        6.02        4.76      0.56 o 
   6 -11   8       32.24       31.90      1.19 o 
   7 -11   8       20.49       20.32      1.03 o 
  -1 -10   8        0.32        0.32      0.32 o 
   0 -10   8        1.42        1.23      0.36 o 
   1 -10   8        1.93        3.18      0.26 o 
   2 -10   8       17.26       16.31      0.50 o 
   3 -10   8       14.32       13.93      0.63 o 
   4 -10   8        4.45        5.05      0.31 o 
   5 -10   8       21.14       19.82      0.58 o 
   6 -10   8       19.00       17.13      0.58 o 
   7 -10   8        3.18        2.99      0.35 o 
   8 -10   8        0.16       -0.16      0.56 o 
  -2  -9   8        4.46        3.10      0.28 o 
  -1  -9   8        1.34        1.18      0.22 o 
   0  -9   8      156.35      162.60      2.94 o 
   1  -9   8      147.34      158.84      2.48 o 
   2  -9   8        0.57        0.22      0.27 o 
   3  -9   8       33.24       31.59      0.63 o 
   4  -9   8        0.90        0.99      0.22 o 
   5  -9   8       12.33       12.35      0.50 o 
   6  -9   8        0.31       -0.26      0.26 o 
   7  -9   8       20.31       19.71      0.85 o 
   8  -9   8        4.35        4.42      0.47 o 
   9  -9   8        0.27        0.24      0.63 o 
  -4  -8   8        0.77        0.91      0.28 o 
  -3  -8   8        0.81        0.73      0.25 o 
  -2  -8   8       34.44       38.72      0.76 o 
  -1  -8   8       42.38       45.63      0.87 o 
   0  -8   8       73.81       79.70      1.44 o 
   1  -8   8        1.73        1.83      0.22 o 
   2  -8   8       85.56       83.86      1.16 o 
   3  -8   8      172.89      173.44      1.75 o 
   4  -8   8        2.52        1.29      0.18 o 
   5  -8   8       58.24       52.48      0.66 o 
   6  -8   8       11.38       10.94      0.37 o 
   7  -8   8       19.18       17.75      0.46 o 
   8  -8   8        1.06       -0.39      0.39 o 
   9  -8   8        0.24        0.32      0.56 o 
  -5  -7   8       32.65       34.00      0.66 o 
  -4  -7   8        1.34        1.19      0.23 o 
  -3  -7   8        9.47        9.24      0.47 o 
  -2  -7   8       19.59       20.95      0.56 o 
  -1  -7   8        0.10       -0.01      0.17 o 
   0  -7   8      176.12      178.71      1.78 o 
   1  -7   8        0.24        0.25      0.14 o 
   2  -7   8      324.02      320.05      2.70 o 
   3  -7   8        5.30        4.61      0.19 o 
   4  -7   8        7.03        4.31      0.30 o 
   5  -7   8       10.16        9.90      0.52 o 
   6  -7   8       13.18       11.51      0.37 o 
   7  -7   8       21.93       21.58      0.50 o 
   8  -7   8        0.18       -0.08      0.63 o 
   9  -7   8        0.70        0.33      0.36 o 
  -6  -6   8        0.09        0.71      0.30 o 
  -5  -6   8        1.49        1.99      0.23 o 
  -4  -6   8       27.65       27.98      0.56 o 
  -3  -6   8      152.56      141.55      2.30 o 
  -2  -6   8       61.97       57.78      0.77 o 
  -1  -6   8        8.59       10.69      0.27 o 
   0  -6   8      269.89      261.40      2.01 o 
   1  -6   8      103.75       91.26      0.80 o 
   2  -6   8      213.87      202.55      1.61 o 
   3  -6   8        2.17        2.01      0.15 o 
   4  -6   8      798.02      767.42      5.78 o 
   5  -6   8     1174.81     1192.04      9.70 o 
   6  -6   8      255.50      259.23      2.52 o 
   7  -6   8        4.07        1.90      0.24 o 
   8  -6   8       17.51       15.70      0.87 o 
   9  -6   8        2.54        1.87      0.39 o 
  -7  -5   8        5.08        6.95      0.51 o 
  -6  -5   8       32.33       32.82      0.79 o 
  -5  -5   8       61.36       49.52      1.20 o 
  -4  -5   8      147.67      129.71      1.90 o 
  -3  -5   8      144.62      138.21      1.34 o 
  -2  -5   8        6.78        8.58      0.17 o 
  -1  -5   8      147.42      144.89      1.05 o 
   0  -5   8       31.60       33.06      0.38 o 
   1  -5   8       83.38       92.24      0.72 o 
   2  -5   8        9.19        7.18      0.18 o 
   3  -5   8       74.02       81.69      1.05 o 
   4  -5   8       53.99       54.88      0.63 o 
   5  -5   8       60.92       61.36      0.77 o 
   6  -5   8       16.58       17.09      0.42 o 
   7  -5   8        0.25        0.13      0.21 o 
   8  -5   8       21.47       17.62      0.67 o 
   9  -5   8        2.79        2.78      0.42 o 
  -8  -4   8       43.53       50.23      1.59 o 
  -7  -4   8        1.90        1.70      0.36 o 
  -6  -4   8       61.46       57.46      1.07 o 
  -5  -4   8       21.15       20.30      0.34 o 
  -4  -4   8       82.37       75.77      0.66 o 
  -3  -4   8       27.09       27.13      0.32 o 
  -2  -4   8       76.91       82.14      0.68 o 
  -1  -4   8      152.35      142.95      0.94 o 
   0  -4   8        1.55        0.92      0.10 o 
   1  -4   8      250.50      260.47      1.82 o 
   2  -4   8       61.49       68.98      0.57 o 
   3  -4   8       46.97       45.14      0.46 o 
   4  -4   8       33.63       35.92      0.41 o 
   5  -4   8       53.16       56.37      0.68 o 
   6  -4   8       52.03       51.13      0.71 o 
   7  -4   8        5.31        4.63      0.28 o 
   8  -4   8       22.59       21.46      0.61 o 
   9  -4   8        0.81        0.16      0.36 o 
  -8  -3   8       44.09       45.95      1.51 o 
  -7  -3   8       12.70       11.86      0.42 o 
  -6  -3   8       23.13       18.57      0.44 o 
  -5  -3   8        0.00        0.06      0.14 o 
  -4  -3   8       41.28       39.46      0.33 o 
  -3  -3   8      274.79      296.20      1.90 o 
  -2  -3   8        0.13        0.09      0.08 o 
  -1  -3   8       93.87       95.24      0.69 o 
   0  -3   8       65.46       66.27      0.52 o 
   1  -3   8      149.93      144.88      0.94 o 
   2  -3   8      326.74      330.53      2.43 o 
   3  -3   8        0.04       -0.04      0.09 o 
   4  -3   8        3.76        3.30      0.13 o 
   5  -3   8       82.81       83.19      0.76 o 
   6  -3   8       11.61        9.16      0.35 o 
   7  -3   8        8.29        7.44      0.43 o 
   8  -3   8        0.01       -0.29      0.29 o 
   9  -3   8       91.92       90.47      2.38 o 
  -9  -2   8        3.75        3.65      0.63 o 
  -8  -2   8       21.24       22.86      1.03 o 
  -7  -2   8        3.56        3.17      0.37 o 
  -6  -2   8       18.64       20.84      0.44 o 
  -5  -2   8        0.00       -0.12      0.12 o 
  -4  -2   8        0.99        0.78      0.10 o 
  -3  -2   8      412.42      405.23      2.76 o 
  -2  -2   8      147.30      140.65      0.96 o 
  -1  -2   8      500.67      490.34      2.93 o 
   0  -2   8       40.86       36.28      0.41 o 
   1  -2   8       12.27       17.33      0.25 o 
   2  -2   8       23.39       21.32      0.27 o 
   3  -2   8        2.55        3.12      0.14 o 
   4  -2   8       76.76       75.92      0.83 o 
   5  -2   8      116.09      117.48      1.01 o 
   6  -2   8      253.19      248.41      3.62 o 
   7  -2   8        0.72        0.36      0.40 o 
   8  -2   8       41.75       42.51      1.08 o 
 -10  -1   8       18.80       19.36      1.03 o 
  -9  -1   8        6.53        5.71      0.71 o 
  -8  -1   8       37.90       43.92      2.50 o 
  -7  -1   8      106.56      102.69      2.56 o 
  -6  -1   8       31.52       30.98      0.40 o 
  -5  -1   8      136.93      130.82      1.09 o 
  -4  -1   8        9.99        9.97      0.20 o 
  -3  -1   8      202.00      188.89      1.44 o 
  -2  -1   8       57.20       64.57      0.50 o 
  -1  -1   8      270.39      299.38      2.31 o 
   0  -1   8      648.81      638.76      4.56 o 
   1  -1   8      138.20      152.56      1.09 o 
   2  -1   8        4.05        5.88      0.19 o 
   3  -1   8     1097.39     1096.67      8.13 o 
   4  -1   8       95.35       90.79      0.81 o 
   5  -1   8       51.38       50.94      0.62 o 
   6  -1   8       63.34       61.62      0.74 o 
   7  -1   8        8.91       10.31      0.67 o 
   8  -1   8        0.68        0.48      0.42 o 
 -10   0   8       14.42       15.40      1.03 o 
  -9   0   8        2.28        3.18      0.45 o 
  -8   0   8        0.69        0.26      0.30 o 
  -7   0   8       91.18       88.37      1.00 o 
  -6   0   8      817.45      813.91      5.72 o 
  -5   0   8      177.76      173.66      1.32 o 
  -4   0   8       23.42       22.20      0.26 o 
  -3   0   8      201.43      189.23      1.32 o 
  -2   0   8      463.15      493.86      3.34 o 
  -1   0   8      134.20      142.83      1.03 o 
   0   0   8     1198.25     1187.15      8.37 o 
   1   0   8      497.46      496.39      3.14 o 
   2   0   8      473.57      478.86      3.49 o 
   3   0   8      155.94      163.93      1.30 o 
   4   0   8      156.25      156.72      1.42 o 
   5   0   8        1.52        1.04      0.17 o 
   6   0   8        3.89        3.88      0.31 o 
   7   0   8        3.13        3.64      0.47 o 
   8   0   8        0.21        0.40      0.56 o 
 -10   1   8       43.84       46.46      1.09 o 
  -9   1   8       43.13       42.17      1.83 o 
  -8   1   8        3.90        4.11      0.30 o 
  -7   1   8      573.63      565.08      7.53 o 
  -6   1   8      654.30      624.75      4.40 o 
  -5   1   8      238.01      236.98      1.87 o 
  -4   1   8       34.76       29.79      0.32 o 
  -3   1   8       17.95       27.09      0.32 o 
  -2   1   8       84.07       83.61      0.65 o 
  -1   1   8       87.13       89.03      0.68 o 
   0   1   8        7.48        8.75      0.18 o 
   1   1   8       99.57       98.97      0.72 o 
   2   1   8      275.06      270.39      1.88 o 
   3   1   8        6.15        3.78      0.19 o 
   4   1   8       90.28       90.45      1.36 o 
   5   1   8        0.34        0.19      0.17 o 
   6   1   8        0.46        0.30      0.24 o 
   7   1   8        0.03       -0.08      0.31 o 
 -11   2   8        3.94        3.87      0.51 o 
 -10   2   8        1.34        1.11      0.40 o 
  -9   2   8        1.19        1.03      0.36 o 
  -8   2   8        6.09        6.38      0.35 o 
  -7   2   8      283.54      284.28      2.83 o 
  -6   2   8      464.72      433.75      3.60 o 
  -5   2   8        3.19        2.98      0.26 o 
  -4   2   8        0.07        0.89      0.12 o 
  -3   2   8      185.78      182.70      1.41 o 
  -2   2   8      452.78      467.42      3.18 o 
  -1   2   8       93.20       92.74      0.67 o 
   0   2   8      105.61       98.69      0.71 o 
   1   2   8       12.82       13.34      0.21 o 
   2   2   8       28.41       23.32      0.29 o 
   3   2   8       47.52       43.68      0.45 o 
   4   2   8       24.19       26.61      0.39 o 
   5   2   8       48.11       51.47      0.70 o 
   6   2   8        0.01       -0.23      0.23 o 
 -11   3   8        4.55        4.75      0.47 o 
 -10   3   8       18.24       18.15      0.76 o 
  -9   3   8        0.04        0.08      0.34 o 
  -8   3   8       65.97       67.97      1.37 o 
  -7   3   8       49.82       48.85      1.17 o 
  -6   3   8      417.74      406.64      3.48 o 
  -5   3   8      182.48      176.60      1.30 o 
  -4   3   8      248.68      259.84      2.54 o 
  -3   3   8       20.28       25.85      0.30 o 
  -2   3   8      746.29      751.58      4.80 o 
  -1   3   8      311.62      303.26      2.01 o 
   0   3   8       35.74       33.47      0.53 o 
   1   3   8       39.22       36.74      0.45 o 
   2   3   8      160.53      146.94      1.28 o 
   3   3   8       16.73       14.71      0.39 o 
   4   3   8        0.12       -0.19      0.19 o 
   5   3   8       18.47       18.25      0.50 o 
 -11   4   8       12.97       17.08      0.78 o 
 -10   4   8        3.36        5.93      0.51 o 
  -9   4   8       13.93       13.29      0.67 o 
  -8   4   8        0.01       -0.34      0.34 o 
  -7   4   8      172.21      150.82      2.59 o 
  -6   4   8       21.71       11.67      0.36 o 
  -5   4   8      238.57      219.26      1.76 o 
  -4   4   8       22.89       18.85      0.31 o 
  -3   4   8      136.99      116.19      0.85 o 
  -2   4   8      445.42      437.35      2.73 o 
  -1   4   8      171.32      169.28      1.32 o 
   0   4   8       87.39       79.36      0.83 o 
   1   4   8       12.81        6.29      0.27 o 
   2   4   8        1.61        2.34      0.17 o 
   3   4   8        2.03        2.40      0.20 o 
   4   4   8       27.95       32.17      0.84 o 
 -11   5   8       32.79       37.59      1.04 o 
 -10   5   8       30.58       32.47      0.92 o 
  -9   5   8        0.40        0.16      0.44 o 
  -8   5   8       25.92       20.32      0.70 o 
  -7   5   8       97.72       89.67      1.07 o 
  -6   5   8       61.92       60.35      0.79 o 
  -5   5   8       29.81       29.44      0.41 o 
  -4   5   8       13.94       11.27      0.28 o 
  -3   5   8        0.61        0.78      0.14 o 
  -2   5   8       25.87       24.66      0.39 o 
  -1   5   8        0.22        0.15      0.15 o 
   0   5   8        1.11        0.64      0.18 o 
   1   5   8        0.39       -0.06      0.18 o 
   2   5   8        7.68        6.31      0.33 o 
   3   5   8       14.73       13.77      0.38 o 
 -10   6   8        0.06       -0.08      0.48 o 
  -9   6   8       68.44       73.26      2.62 o 
  -8   6   8       29.03       26.68      0.76 o 
  -7   6   8       25.66       23.71      1.01 o 
  -6   6   8        0.27       -0.21      0.23 o 
  -5   6   8       31.15       27.68      0.47 o 
  -4   6   8       16.57       17.44      0.37 o 
  -3   6   8       99.54      108.58      1.23 o 
  -2   6   8       37.89       38.91      0.61 o 
  -1   6   8       13.71       11.44      0.36 o 
   0   6   8       39.24       38.50      0.62 o 
   1   6   8        3.01        5.16      0.65 o 
   2   6   8        8.85        8.48      0.37 o 
 -10   7   8        7.70        9.44      0.95 o 
  -9   7   8        7.35        6.67      0.71 o 
  -8   7   8       20.16       23.01      1.03 o 
  -7   7   8      125.67      124.61      2.26 o 
  -6   7   8       19.52       17.60      0.53 o 
  -5   7   8       11.23       11.29      0.36 o 
  -4   7   8       28.42       28.54      0.46 o 
  -3   7   8        0.07        0.11      0.19 o 
  -2   7   8       69.32       80.25      1.00 o 
  -1   7   8        0.03       -0.12      0.19 o 
   0   7   8       30.64       33.28      0.59 o 
   1   7   8       23.11       24.34      0.56 o 
  -9   8   8        4.32        4.44      0.63 o 
  -8   8   8        0.00        0.48      0.48 o 
  -7   8   8       29.29       32.40      1.71 o 
  -6   8   8        5.02        4.80      0.39 o 
  -5   8   8        9.48        9.84      0.40 o 
  -4   8   8        0.43        0.71      0.20 o 
  -3   8   8       41.05       48.17      0.75 o 
  -2   8   8       28.10       34.71      0.62 o 
  -1   8   8        2.71        1.79      0.24 o 
  -7   9   8        7.64        8.27      0.59 o 
  -6   9   8       11.55       11.11      1.03 o 
  -5   9   8        1.17        1.10      0.24 o 
  -4   9   8        0.33        0.75      0.25 o 
   2 -11   9       63.02       63.53      1.83 o 
   3 -11   9       68.40       69.21      1.26 o 
   4 -11   9        0.48        0.48      0.48 o 
   5 -11   9       17.42       18.73      0.95 o 
   6 -11   9       12.89       13.41      0.87 o 
  -1 -10   9        1.20        1.14      0.32 o 
   0 -10   9       56.84       56.31      1.11 o 
   1 -10   9       56.39       61.36      1.13 o 
   2 -10   9       52.01       58.31      0.94 o 
   3 -10   9        1.47        1.44      0.25 o 
   4 -10   9        5.60        5.33      0.75 o 
   5 -10   9        4.82        4.81      0.35 o 
   6 -10   9        7.77       10.00      0.71 o 
   7 -10   9        4.24        4.36      0.63 o 
   8 -10   9       24.21       26.66      1.19 o 
  -2  -9   9        1.98        2.66      0.28 o 
  -1  -9   9        2.81        2.44      0.28 o 
   0  -9   9       41.77       43.55      0.74 o 
   1  -9   9        0.51        0.47      0.22 o 
   2  -9   9       93.35       96.99      1.38 o 
   3  -9   9       16.97       19.40      0.81 o 
   4  -9   9        5.59        5.13      0.56 o 
   5  -9   9        3.27        4.33      0.35 o 
   6  -9   9        6.93        6.12      0.40 o 
   7  -9   9        7.67        6.66      0.71 o 
   8  -9   9        6.77        7.30      0.71 o 
  -4  -8   9       10.19       11.86      0.59 o 
  -3  -8   9        4.36        4.37      0.34 o 
  -2  -8   9       65.40       71.74      1.39 o 
  -1  -8   9       12.72       15.36      0.53 o 
   0  -8   9       61.92       67.06      1.57 o 
   1  -8   9        2.83        2.50      0.25 o 
   2  -8   9       54.37       52.17      0.83 o 
   3  -8   9       47.37       48.48      0.85 o 
   4  -8   9       16.12       13.68      0.38 o 
   5  -8   9        0.05       -0.14      0.22 o 
   6  -8   9       18.27       15.96      0.41 o 
   7  -8   9      462.15      446.88      7.32 o 
   8  -8   9       18.78       13.76      0.73 o 
   9  -8   9        8.73        8.73      0.87 o 
  -5  -7   9        1.81        2.70      0.48 o 
  -4  -7   9        0.03       -0.11      0.25 o 
  -3  -7   9        5.82        6.97      0.47 o 
  -2  -7   9        0.45        0.65      0.25 o 
  -1  -7   9      103.75      101.42      1.33 o 
   0  -7   9      146.89      150.01      2.18 o 
   1  -7   9      233.14      223.89      1.93 o 
   2  -7   9        1.26        0.42      0.15 o 
   3  -7   9        3.63        3.35      0.17 o 
   4  -7   9       13.94       13.24      0.33 o 
   5  -7   9        6.34        7.25      0.30 o 
   6  -7   9        2.10        0.82      0.21 o 
   7  -7   9       15.17       13.01      0.49 o 
   8  -7   9        9.17        7.88      0.53 o 
   9  -7   9       19.77       21.73      0.81 o 
  -6  -6   9        8.78        9.34      0.53 o 
  -5  -6   9        3.57        3.71      0.36 o 
  -4  -6   9       18.26       18.57      0.62 o 
  -3  -6   9       40.58       35.99      0.76 o 
  -2  -6   9        0.27        0.37      0.20 o 
  -1  -6   9       90.27       83.54      0.84 o 
   0  -6   9      265.24      285.56      2.20 o 
   1  -6   9      202.86      216.78      1.71 o 
   2  -6   9        4.65        5.78      0.22 o 
   3  -6   9       36.45       32.84      0.42 o 
   4  -6   9       14.94       17.10      0.40 o 
   5  -6   9        0.94        1.42      0.20 o 
   6  -6   9      104.03      108.50      1.55 o 
   7  -6   9       15.45       15.37      0.47 o 
   8  -6   9        2.00        0.48      0.34 o 
   9  -6   9        0.25        0.16      0.39 o 
  -7  -5   9       38.13       44.09      1.01 o 
  -6  -5   9        0.50        0.20      0.30 o 
  -5  -5   9        1.70        0.40      0.23 o 
  -4  -5   9       25.65       30.92      1.67 o 
  -3  -5   9      161.94      164.77      1.43 o 
  -2  -5   9      136.26      129.26      0.95 o 
  -1  -5   9      178.07      168.60      1.36 o 
   0  -5   9       61.50       59.86      0.53 o 
   1  -5   9       65.60       68.84      0.59 o 
   2  -5   9      203.93      214.25      1.53 o 
   3  -5   9        7.40        7.67      0.22 o 
   4  -5   9        5.71        6.61      0.23 o 
   5  -5   9      100.38       92.42      1.06 o 
   6  -5   9        0.02       -0.06      0.20 o 
   7  -5   9        7.31        4.75      0.56 o 
   8  -5   9        0.00       -0.34      0.34 o 
   9  -5   9       12.64       10.77      0.64 o 
  -8  -4   9       13.59       14.52      1.03 o 
  -7  -4   9        2.36        3.90      0.39 o 
  -6  -4   9       15.61       13.78      0.36 o 
  -5  -4   9       50.30       39.02      0.74 o 
  -4  -4   9       23.26       24.36      0.47 o 
  -3  -4   9       45.76       46.05      0.46 o 
  -2  -4   9       24.31       23.49      0.26 o 
  -1  -4   9      144.68      140.65      1.04 o 
   0  -4   9       18.65       20.37      0.27 o 
   1  -4   9       33.81       33.17      0.39 o 
   2  -4   9      256.75      269.54      1.78 o 
   3  -4   9        8.76        8.35      0.22 o 
   4  -4   9       19.48       20.62      0.36 o 
   5  -4   9       22.35       20.84      0.39 o 
   6  -4   9        0.50        0.16      0.19 o 
   7  -4   9       14.26       12.33      0.75 o 
   8  -4   9        2.24        2.54      0.39 o 
   9  -4   9       12.57       12.82      0.67 o 
  -8  -3   9       31.30       35.87      1.35 o 
  -7  -3   9       13.64       13.30      0.71 o 
  -6  -3   9       40.23       35.09      0.83 o 
  -5  -3   9      108.33       97.74      1.34 o 
  -4  -3   9      201.70      184.51      1.45 o 
  -3  -3   9      290.55      280.59      1.81 o 
  -2  -3   9      286.55      284.27      1.85 o 
  -1  -3   9      729.36      705.83      4.73 o 
   0  -3   9       47.98       49.28      0.45 o 
   1  -3   9       14.63       13.55      0.23 o 
   2  -3   9      135.59      124.72      1.02 o 
   3  -3   9        3.92        3.74      0.15 o 
   4  -3   9        0.62       -0.02      0.13 o 
   5  -3   9      114.89      114.43      1.09 o 
   6  -3   9       85.01       86.01      1.04 o 
   7  -3   9        1.98        1.68      0.40 o 
   8  -3   9       13.90       13.07      0.58 o 
  -9  -2   9       11.34       11.98      0.95 o 
  -8  -2   9        0.76        0.95      0.56 o 
  -7  -2   9        3.35        3.08      0.29 o 
  -6  -2   9       24.61       28.73      0.61 o 
  -5  -2   9      291.08      285.32      2.33 o 
  -4  -2   9      114.10      105.27      0.89 o 
  -3  -2   9      525.45      511.49      3.48 o 
  -2  -2   9      518.91      527.52      3.58 o 
  -1  -2   9        7.93        9.25      0.20 o 
   0  -2   9       39.72       50.23      0.46 o 
   1  -2   9        1.14        0.16      0.15 o 
   2  -2   9      257.64      258.64      1.99 o 
   3  -2   9      135.24      135.42      1.19 o 
   4  -2   9      120.05      112.25      0.98 o 
   5  -2   9      122.67      121.26      1.32 o 
   6  -2   9       23.12       23.46      0.90 o 
   7  -2   9       13.37       13.22      0.55 o 
   8  -2   9      126.85      130.77      6.98 o 
  -9  -1   9       62.32       75.87      2.06 o 
  -8  -1   9       13.97       16.69      1.31 o 
  -7  -1   9        7.21        5.26      0.39 o 
  -6  -1   9       38.21       35.90      0.54 o 
  -5  -1   9      635.49      605.07      4.93 o 
  -4  -1   9       16.74       14.98      0.25 o 
  -3  -1   9       10.88       10.09      0.22 o 
  -2  -1   9      488.28      492.30      3.15 o 
  -1  -1   9      804.30      818.49      5.90 o 
   0  -1   9       76.32       89.27      0.75 o 
   1  -1   9        6.52        9.01      0.21 o 
   2  -1   9       10.53       10.52      0.24 o 
   3  -1   9        0.24       -0.10      0.12 o 
   4  -1   9       16.54       17.76      0.36 o 
   5  -1   9      171.85      172.98      1.59 o 
   6  -1   9        9.51        9.45      0.75 o 
   7  -1   9       60.83       62.96      4.60 o 
   8  -1   9        6.37        5.54      0.53 o 
 -10   0   9       96.41      111.26      2.78 o 
  -9   0   9        6.74        5.48      0.45 o 
  -8   0   9        2.14        1.27      0.36 o 
  -7   0   9       90.74       85.03      1.12 o 
  -6   0   9       17.48       16.10      0.40 o 
  -5   0   9        1.83        2.10      0.12 o 
  -4   0   9       38.30       37.59      0.37 o 
  -3   0   9       80.80       80.43      0.76 o 
  -2   0   9        0.00        0.36      0.10 o 
  -1   0   9      126.76      130.12      1.13 o 
   0   0   9      127.57      117.77      1.04 o 
   1   0   9      228.93      225.87      1.60 o 
   2   0   9      323.40      321.78      2.42 o 
   3   0   9      256.21      248.77      2.14 o 
   4   0   9       41.79       42.64      0.55 o 
   5   0   9       56.77       56.19      0.63 o 
   6   0   9       26.57       27.84      0.99 o 
   7   0   9        0.03       -0.43      0.44 o 
 -10   1   9        2.76        3.52      0.47 o 
  -9   1   9       16.07       14.99      0.67 o 
  -8   1   9       40.62       41.12      1.63 o 
  -7   1   9        9.78        8.87      0.41 o 
  -6   1   9      252.28      251.26      2.49 o 
  -5   1   9        1.50        1.30      0.15 o 
  -4   1   9       86.27       91.66      0.79 o 
  -3   1   9       18.09       15.93      0.24 o 
  -2   1   9      108.30      121.46      0.96 o 
  -1   1   9        1.01        1.86      0.16 o 
   0   1   9      162.47      165.39      1.30 o 
   1   1   9       30.77       29.99      0.35 o 
   2   1   9        0.34        0.80      0.13 o 
   3   1   9      324.70      321.71      2.45 o 
   4   1   9       35.26       36.56      0.43 o 
   5   1   9       99.68       98.52      0.94 o 
   6   1   9       24.60       24.09      0.80 o 
 -10   2   9        2.72        2.39      0.42 o 
  -9   2   9       13.22       15.79      0.70 o 
  -8   2   9       49.81       48.77      1.43 o 
  -7   2   9        3.39        2.13      0.23 o 
  -6   2   9       57.74       56.15      0.74 o 
  -5   2   9       20.99       17.66      0.30 o 
  -4   2   9        5.62        7.07      0.23 o 
  -3   2   9        0.63        0.75      0.15 o 
  -2   2   9      211.31      209.24      1.61 o 
  -1   2   9       53.84       54.67      0.46 o 
   0   2   9        0.68        0.36      0.16 o 
   1   2   9      210.58      215.01      1.46 o 
   2   2   9       85.83       84.55      0.68 o 
   3   2   9      155.10      145.08      1.49 o 
   4   2   9      108.70      105.31      1.41 o 
   5   2   9        1.97        1.98      0.27 o 
   6   2   9       11.57       11.82      0.57 o 
 -10   3   9       87.39       95.44      1.74 o 
  -9   3   9       37.64       42.09      1.04 o 
  -8   3   9        3.16        1.70      0.36 o 
  -7   3   9        0.33        0.03      0.36 o 
  -6   3   9       13.35       15.83      0.41 o 
  -5   3   9       60.68       53.25      0.52 o 
  -4   3   9      104.60      113.09      0.96 o 
  -3   3   9        0.72        0.25      0.10 o 
  -2   3   9     1091.70     1050.99      6.69 o 
  -1   3   9      893.21      882.47      6.16 o 
   0   3   9      590.78      565.15      4.37 o 
   1   3   9       13.65       10.21      0.38 o 
   2   3   9        0.18       -0.15      0.15 o 
   3   3   9        3.83        2.99      0.23 o 
   4   3   9       27.89       27.72      0.52 o 
   5   3   9        4.75        5.19      0.32 o 
 -10   4   9        9.19        9.38      0.87 o 
  -9   4   9        7.32        6.13      0.51 o 
  -8   4   9        4.37        3.97      0.39 o 
  -7   4   9        6.31        5.88      0.45 o 
  -6   4   9      134.75      150.28      1.83 o 
  -5   4   9       45.67       49.72      0.53 o 
  -4   4   9       19.08       15.35      0.33 o 
  -3   4   9       98.56       89.73      0.81 o 
  -2   4   9       23.20       23.77      0.37 o 
  -1   4   9      189.27      178.51      1.50 o 
   0   4   9      114.77      119.21      1.28 o 
   1   4   9       30.39       33.63      0.51 o 
   2   4   9        2.18        1.21      0.20 o 
   3   4   9       33.82       34.29      0.65 o 
   4   4   9        0.01        0.10      0.23 o 
 -10   5   9        7.43        6.80      0.51 o 
  -9   5   9       47.21       53.13      1.15 o 
  -8   5   9        1.53        1.90      0.44 o 
  -7   5   9       32.73       28.06      0.79 o 
  -6   5   9       15.40       17.99      0.38 o 
  -5   5   9       21.50       17.73      0.35 o 
  -4   5   9      157.41      154.99      1.33 o 
  -3   5   9        0.00       -0.18      0.18 o 
  -2   5   9      122.03      123.29      1.35 o 
  -1   5   9        0.02        0.35      0.19 o 
   0   5   9        4.47        2.82      0.24 o 
   1   5   9       10.98       10.30      0.38 o 
   2   5   9       12.82       11.80      0.41 o 
   3   5   9        2.16        2.04      0.27 o 
 -10   6   9        0.50       -0.16      0.56 o 
  -9   6   9       19.56       17.70      1.03 o 
  -8   6   9       25.76       26.59      1.11 o 
  -7   6   9       39.71       45.57      1.19 o 
  -6   6   9       21.61       16.97      0.50 o 
  -5   6   9        2.42        2.22      0.23 o 
  -4   6   9        1.09        1.63      0.20 o 
  -3   6   9       18.46       21.62      0.47 o 
  -2   6   9        4.19        4.48      0.25 o 
  -1   6   9        4.00        4.03      0.33 o 
   0   6   9        5.37        5.47      0.31 o 
   1   6   9       22.57       26.56      0.56 o 
  -9   7   9        1.92        1.90      0.56 o 
  -8   7   9       84.59       86.50      2.22 o 
  -7   7   9        1.09        1.07      0.34 o 
  -6   7   9       34.11       38.51      1.03 o 
  -5   7   9       24.35       24.70      0.58 o 
  -4   7   9        0.26        0.45      0.19 o 
  -3   7   9       21.33       23.32      0.62 o 
  -2   7   9        6.80        8.63      0.39 o 
  -1   7   9       19.82       24.15      0.65 o 
   0   7   9       11.16       11.08      0.46 o 
  -8   8   9        1.75        1.83      0.56 o 
  -7   8   9        2.82        2.76      0.36 o 
  -6   8   9        1.97        2.22      0.34 o 
  -5   8   9       24.07       25.53      0.54 o 
  -4   8   9        3.58        3.36      0.27 o 
  -3   8   9        2.48        2.00      0.25 o 
  -2   8   9       37.94       41.85      0.95 o 
   3 -11  10       42.57       46.43      1.35 o 
   4 -11  10        1.02        1.43      0.48 o 
   5 -11  10        4.26        5.40      0.63 o 
   0 -10  10        7.24        8.92      0.50 o 
   1 -10  10       15.47       16.95      0.53 o 
   2 -10  10        0.96        0.84      0.25 o 
   3 -10  10        3.60        3.67      0.42 o 
   4 -10  10       13.95       14.26      0.71 o 
   5 -10  10        3.12        2.57      0.42 o 
   6 -10  10        0.82        0.87      0.48 o 
   7 -10  10       11.00       10.87      0.95 o 
  -2  -9  10        0.75        0.24      0.28 o 
  -1  -9  10        4.34        3.47      0.34 o 
   0  -9  10        1.73        1.92      0.25 o 
   1  -9  10       28.24       32.16      0.66 o 
   2  -9  10       15.37       18.57      0.54 o 
   3  -9  10        3.07        1.35      0.34 o 
   4  -9  10       81.47       79.97      1.52 o 
   5  -9  10       41.56       42.75      0.86 o 
   6  -9  10        0.75        0.31      0.36 o 
   7  -9  10       46.72       52.69      1.59 o 
   8  -9  10        6.58        5.79      0.71 o 
  -3  -8  10        0.49        0.32      0.32 o 
  -2  -8  10       12.62       11.99      0.53 o 
  -1  -8  10       64.98       63.48      3.02 o 
   0  -8  10       19.25       23.37      0.54 o 
   1  -8  10       12.34       10.12      0.42 o 
   2  -8  10        3.42        3.09      0.27 o 
   3  -8  10       36.91       37.23      0.89 o 
   4  -8  10       14.32       14.07      0.45 o 
   5  -8  10        4.68        2.81      0.26 o 
   6  -8  10      365.78      335.02      3.74 o 
   7  -8  10      280.39      255.46      5.16 o 
   8  -8  10       57.45       61.58      1.83 o 
  -5  -7  10        1.86        1.35      0.48 o 
  -4  -7  10        0.08        0.16      0.40 o 
  -3  -7  10       11.79        9.49      0.53 o 
  -2  -7  10      220.89      227.17     10.52 o 
  -1  -7  10        5.27        4.54      0.29 o 
   0  -7  10       20.34       19.52      0.51 o 
   1  -7  10        7.15        6.00      0.32 o 
   2  -7  10        6.90        7.26      0.27 o 
   3  -7  10       10.58       11.53      0.31 o 
   4  -7  10        0.70        1.02      0.18 o 
   5  -7  10      132.04      128.36      1.29 o 
   6  -7  10       52.94       44.41      0.69 o 
   7  -7  10        0.02       -0.08      0.34 o 
   8  -7  10        8.12        8.70      0.62 o 
  -6  -6  10        0.19       -0.16      0.48 o 
  -5  -6  10        9.59       10.40      0.79 o 
  -4  -6  10       48.17       48.79      2.38 o 
  -3  -6  10       30.27       31.50      1.23 o 
  -2  -6  10      340.95      328.49      6.35 o 
  -1  -6  10       29.26       29.71      0.36 o 
   0  -6  10       32.14       34.45      0.40 o 
   1  -6  10      177.81      182.74      1.44 o 
   2  -6  10       55.63       58.59      0.57 o 
   3  -6  10       22.51       23.48      0.33 o 
   4  -6  10        0.00        0.21      0.17 o 
   5  -6  10        1.51        1.82      0.21 o 
   6  -6  10        7.01        5.02      0.28 o 
   7  -6  10       11.07       10.73      0.59 o 
   8  -6  10        0.01       -0.34      0.34 o 
  -7  -5  10        2.81        3.56      0.42 o 
  -6  -5  10       10.08       12.04      0.59 o 
  -5  -5  10       17.24       14.68      0.87 o 
  -4  -5  10        6.55        5.14      0.36 o 
  -3  -5  10       26.55       25.49      0.45 o 
  -2  -5  10        1.35        1.67      0.13 o 
  -1  -5  10       28.89       29.67      0.34 o 
   0  -5  10       29.77       32.79      0.39 o 
   1  -5  10       23.68       25.42      0.34 o 
   2  -5  10        7.75        5.48      0.20 o 
   3  -5  10        0.00       -0.04      0.15 o 
   4  -5  10       22.64       20.65      0.37 o 
   5  -5  10        1.34        1.17      0.20 o 
   6  -5  10        5.36        6.04      0.30 o 
   7  -5  10       22.83       21.53      0.76 o 
   8  -5  10        1.11        0.60      0.39 o 
  -7  -4  10        0.24       -0.08      0.48 o 
  -6  -4  10       55.28       53.89      1.07 o 
  -5  -4  10       26.41       23.64      0.64 o 
  -4  -4  10      210.11      188.64      2.44 o 
  -3  -4  10        0.50        0.25      0.16 o 
  -2  -4  10       82.98       80.05      0.71 o 
  -1  -4  10       97.99       91.09      0.79 o 
   0  -4  10        4.02        4.00      0.19 o 
   1  -4  10      129.45      119.28      1.00 o 
   2  -4  10        5.45        7.23      0.20 o 
   3  -4  10       69.17       66.27      0.71 o 
   4  -4  10      158.74      147.78      1.34 o 
   5  -4  10       45.09       49.61      0.62 o 
   6  -4  10       88.86       87.60      2.24 o 
   7  -4  10       23.63       22.34      0.76 o 
   8  -4  10       25.58       23.73      0.84 o 
  -8  -3  10        2.72        0.95      0.56 o 
  -7  -3  10       16.48       14.28      0.87 o 
  -6  -3  10        0.19        1.15      0.28 o 
  -5  -3  10      208.23      199.84      3.28 o 
  -4  -3  10       67.76       68.12      0.74 o 
  -3  -3  10       14.96       16.58      0.29 o 
  -2  -3  10      267.34      267.96      2.02 o 
  -1  -3  10       22.38       18.79      0.27 o 
   0  -3  10        1.94        1.31      0.11 o 
   1  -3  10       56.28       54.58      0.50 o 
   2  -3  10       74.86       69.90      0.60 o 
   3  -3  10      124.19      120.33      1.11 o 
   4  -3  10      166.04      156.10      1.40 o 
   5  -3  10      207.13      209.58      3.47 o 
   6  -3  10       47.17       43.77      1.01 o 
   7  -3  10       16.35       17.00      0.99 o 
   8  -3  10        0.02       -0.33      0.33 o 
  -9  -2  10        5.58        5.71      0.71 o 
  -8  -2  10        7.94       10.40      0.87 o 
  -7  -2  10       10.05        8.79      0.53 o 
  -6  -2  10       78.45       74.10      2.62 o 
  -5  -2  10      421.66      400.47      4.13 o 
  -4  -2  10      986.75      975.13      7.01 o 
  -3  -2  10      634.67      626.31      4.51 o 
  -2  -2  10      366.88      346.24      2.40 o 
  -1  -2  10       48.70       53.70      0.49 o 
   0  -2  10      562.02      562.61      3.83 o 
   1  -2  10      116.24      122.66      1.41 o 
   2  -2  10       46.90       48.44      0.47 o 
   3  -2  10       21.10       20.28      0.33 o 
   4  -2  10      116.98      113.02      1.23 o 
   5  -2  10        0.38        0.64      0.20 o 
   6  -2  10        1.10        0.95      0.40 o 
   7  -2  10        0.18       -0.05      0.42 o 
   8  -2  10       30.23       27.30      1.27 o 
  -9  -1  10        1.55        0.63      0.56 o 
  -8  -1  10        0.11       -0.16      0.34 o 
  -7  -1  10       92.08       87.55      1.52 o 
  -6  -1  10        0.77        1.13      0.23 o 
  -5  -1  10      604.15      585.83      5.33 o 
  -4  -1  10      158.77      148.05      1.70 o 
  -3  -1  10       94.21       94.76      0.81 o 
  -2  -1  10       40.08       44.40      0.46 o 
  -1  -1  10      106.54      117.93      0.90 o 
   0  -1  10       40.23       36.16      0.44 o 
   1  -1  10      354.32      361.84      2.50 o 
   2  -1  10      291.03      285.66      2.03 o 
   3  -1  10       70.11       63.76      0.70 o 
   4  -1  10       24.30       25.89      0.44 o 
   5  -1  10        1.91        1.62      0.29 o 
   6  -1  10        0.95        0.99      0.48 o 
   7  -1  10        1.49        1.08      0.42 o 
 -10   0  10       38.39       45.31      1.67 o 
  -9   0  10       10.20        8.55      0.59 o 
  -8   0  10       32.38       32.26      0.87 o 
  -7   0  10        2.75        2.71      0.48 o 
  -6   0  10        0.82       -0.21      0.21 o 
  -5   0  10      292.34      285.00      3.02 o 
  -4   0  10      482.68      446.49      4.61 o 
  -3   0  10      215.11      216.06      1.43 o 
  -2   0  10        5.67        6.14      0.17 o 
  -1   0  10        2.09        1.46      0.12 o 
   0   0  10       19.92       17.56      0.31 o 
   1   0  10      339.88      330.62      2.31 o 
   2   0  10       23.23       22.82      0.38 o 
   3   0  10       24.17       22.44      0.39 o 
   4   0  10       84.86       87.76      1.11 o 
   5   0  10       55.74       52.42      1.22 o 
   6   0  10       10.35        9.00      0.64 o 
 -10   1  10        0.03       -0.63      0.63 o 
  -9   1  10        7.29        4.31      0.45 o 
  -8   1  10       26.41       26.45      0.79 o 
  -7   1  10       23.13       24.70      0.62 o 
  -6   1  10       80.46       80.56      1.26 o 
  -5   1  10      331.19      318.20      2.85 o 
  -4   1  10       25.68       22.62      0.32 o 
  -3   1  10       94.94       96.81      0.76 o 
  -2   1  10        0.01        0.09      0.11 o 
  -1   1  10      117.89      122.50      0.99 o 
   0   1  10      369.84      372.47      2.54 o 
   1   1  10       60.08       57.86      0.72 o 
   2   1  10        4.36        3.11      0.29 o 
   3   1  10       11.37       12.40      0.30 o 
   4   1  10       85.28       84.22      0.84 o 
   5   1  10       47.00       43.52      1.07 o 
   6   1  10        0.54        1.09      0.34 o 
 -10   2  10        7.28        9.79      0.64 o 
  -9   2  10        1.49        1.40      0.39 o 
  -8   2  10        0.30        0.12      0.40 o 
  -7   2  10        0.05       -0.28      0.28 o 
  -6   2  10       33.78       32.35      0.54 o 
  -5   2  10       15.68        6.01      0.24 o 
  -4   2  10       33.95       22.20      0.33 o 
  -3   2  10       42.50       35.02      0.42 o 
  -2   2  10       33.74       35.04      0.41 o 
  -1   2  10       41.14       41.16      0.60 o 
   0   2  10      219.44      213.98      1.68 o 
   1   2  10        2.10        1.40      0.15 o 
   2   2  10       16.51       14.28      0.29 o 
   3   2  10      109.92      102.80      1.08 o 
   4   2  10       15.41       12.84      0.40 o 
   5   2  10        4.47        4.22      0.37 o 
 -10   3  10        1.33        1.76      0.45 o 
  -9   3  10        0.54        0.87      0.39 o 
  -8   3  10        6.69        5.69      0.45 o 
  -7   3  10       32.04       26.91      0.76 o 
  -6   3  10       22.36       16.63      0.50 o 
  -5   3  10       78.56       68.50      0.81 o 
  -4   3  10       68.65       64.17      1.05 o 
  -3   3  10        4.75        4.11      0.27 o 
  -2   3  10      177.83      168.01      1.40 o 
  -1   3  10       55.83       52.91      0.70 o 
   0   3  10        0.89        0.98      0.16 o 
   1   3  10       85.23       88.42      0.96 o 
   2   3  10        7.41        5.74      0.28 o 
   3   3  10       16.28       18.50      0.39 o 
   4   3  10        3.07        2.35      0.24 o 
 -10   4  10        3.61        3.12      0.51 o 
  -9   4  10       17.71       15.27      0.70 o 
  -8   4  10       16.95       16.48      0.67 o 
  -7   4  10        6.92        4.82      0.42 o 
  -6   4  10       55.07       46.37      0.67 o 
  -5   4  10        4.55        3.29      0.22 o 
  -4   4  10        5.09        4.99      0.22 o 
  -3   4  10       89.68       89.03      0.89 o 
  -2   4  10       54.57       55.09      0.60 o 
  -1   4  10       24.13       17.13      0.47 o 
   0   4  10       35.13       32.44      0.57 o 
   1   4  10       31.72       31.09      0.58 o 
   2   4  10        2.69        2.31      0.25 o 
   3   4  10       13.93       17.60      0.50 o 
 -10   5  10       11.28       11.24      0.99 o 
  -9   5  10        4.55        4.88      0.45 o 
  -8   5  10        0.00       -0.08      0.34 o 
  -7   5  10       11.17       12.60      0.87 o 
  -6   5  10        0.45       -0.08      0.18 o 
  -5   5  10        7.70        5.60      0.26 o 
  -4   5  10       22.58       23.02      0.50 o 
  -3   5  10       38.59       39.63      0.79 o 
  -2   5  10        0.01       -0.19      0.20 o 
  -1   5  10       15.82       15.73      0.42 o 
   0   5  10       27.68       30.72      0.58 o 
   1   5  10        0.17        0.34      0.21 o 
   2   5  10        1.21        1.14      0.27 o 
  -9   6  10        0.45        0.24      0.56 o 
  -8   6  10        0.00        0.16      0.48 o 
  -7   6  10        2.87        1.98      0.56 o 
  -6   6  10        2.99        2.65      0.26 o 
  -5   6  10       75.79       81.44      1.01 o 
  -4   6  10       24.17       26.24      0.73 o 
  -3   6  10       91.77       94.52      1.14 o 
  -2   6  10       29.01       34.96      0.62 o 
  -1   6  10       15.42       21.23      0.50 o 
   0   6  10        0.32        0.15      0.23 o 
  -9   7  10       12.96       11.03      0.95 o 
  -8   7  10        0.22       -0.16      0.48 o 
  -7   7  10        7.90        9.36      0.79 o 
  -6   7  10       12.75       14.45      0.52 o 
  -5   7  10        6.27        5.81      0.31 o 
  -4   7  10        0.00       -0.22      0.29 o 
  -3   7  10       12.40       13.80      0.44 o 
  -2   7  10       16.07       17.78      0.60 o 
  -1   7  10        4.50        4.91      0.56 o 
  -7   8  10       65.63       76.82      2.06 o 
  -6   8  10       45.14       50.70      2.46 o 
  -5   8  10       17.74       21.02      0.53 o 
  -4   8  10        1.24        1.56      0.31 o 
   0 -10  11       43.32       47.38      1.35 o 
   1 -10  11       17.47       22.02      0.76 o 
   2 -10  11       16.93       20.21      0.70 o 
   3 -10  11        1.22        0.82      0.40 o 
   4 -10  11       24.07       26.30      0.87 o 
   5 -10  11        2.12        2.54      0.56 o 
   6 -10  11        6.82       10.48      0.87 o 
  -2  -9  11        7.01        9.52      0.71 o 
  -1  -9  11        8.31       10.16      0.71 o 
   0  -9  11        0.08        0.04      0.30 o 
   1  -9  11        0.01       -0.07      0.30 o 
   2  -9  11        1.44        1.05      0.36 o 
   3  -9  11       44.08       41.42      1.19 o 
   4  -9  11       23.46       23.08      0.87 o 
   5  -9  11        0.02       -0.12      0.34 o 
   6  -9  11       11.70       13.17      0.72 o 
   7  -9  11        0.33        0.48      0.56 o 
  -3  -8  11       23.29       27.54      1.03 o 
  -2  -8  11        0.15        0.00      0.40 o 
  -1  -8  11        9.42        9.29      0.50 o 
   0  -8  11       48.02       46.53      0.80 o 
   1  -8  11       12.25       12.23      0.46 o 
   2  -8  11       43.65       46.05      1.03 o 
   3  -8  11        3.45        1.69      0.32 o 
   4  -8  11       11.21       11.85      0.59 o 
   5  -8  11        0.01        0.08      0.26 o 
   6  -8  11      223.59      219.10      2.58 o 
   7  -8  11       38.76       32.96      0.95 o 
   8  -8  11        8.31        8.73      0.87 o 
  -4  -7  11        0.06        0.16      0.40 o 
  -3  -7  11       45.55       40.24      1.19 o 
  -2  -7  11        1.52        1.58      0.30 o 
  -1  -7  11       23.63       20.67      0.62 o 
   0  -7  11        0.32        0.43      0.21 o 
   1  -7  11       17.05       19.08      0.42 o 
   2  -7  11        4.71        3.44      0.23 o 
   3  -7  11       36.09       36.80      0.59 o 
   4  -7  11       24.02       21.99      0.56 o 
   5  -7  11       12.57        9.25      0.35 o 
   6  -7  11       13.74       13.24      0.43 o 
   7  -7  11        0.17       -0.13      0.36 o 
   8  -7  11        0.01       -0.20      0.39 o 
  -5  -6  11       38.84       42.30      1.35 o 
  -4  -6  11       81.54       77.77      1.90 o 
  -3  -6  11        1.11        1.59      0.48 o 
  -2  -6  11       48.35       51.04      2.42 o 
  -1  -6  11       30.62       28.11      0.44 o 
   0  -6  11        0.68        0.54      0.16 o 
   1  -6  11        5.87        4.11      0.20 o 
   2  -6  11       14.31       14.73      0.55 o 
   3  -6  11       42.03       35.95      0.50 o 
   4  -6  11       28.05       26.81      0.46 o 
   5  -6  11        4.94        4.81      0.25 o 
   6  -6  11        2.14        2.40      0.39 o 
   7  -6  11       18.05       17.88      1.67 o 
   8  -6  11        1.93        1.15      0.39 o 
  -6  -5  11        4.07        4.68      0.63 o 
  -5  -5  11       18.84       19.76      0.95 o 
  -4  -5  11        7.70        7.38      0.71 o 
  -3  -5  11      324.94      317.75      4.38 o 
  -2  -5  11        0.78        0.15      0.16 o 
  -1  -5  11      150.62      160.30      1.29 o 
   0  -5  11       54.36       52.29      0.53 o 
   1  -5  11        6.33        3.99      0.18 o 
   2  -5  11        0.15        0.06      0.15 o 
   3  -5  11       10.85       12.22      0.29 o 
   4  -5  11       47.79       40.21      0.55 o 
   5  -5  11       29.17       23.91      0.42 o 
   6  -5  11        7.89        9.12      0.59 o 
   7  -5  11       20.72       22.27      1.19 o 
   8  -5  11       21.24       22.32      0.81 o 
  -7  -4  11        0.00       -0.08      0.48 o 
  -6  -4  11        7.92        8.25      0.79 o 
  -5  -4  11        1.32        1.27      0.48 o 
  -4  -4  11        0.21        0.24      0.21 o 
  -3  -4  11        9.58        9.64      0.33 o 
  -2  -4  11       12.49       12.94      0.28 o 
  -1  -4  11        9.73       10.21      0.27 o 
   0  -4  11      283.52      284.18      2.17 o 
   1  -4  11       70.06       69.87      0.66 o 
   2  -4  11       63.19       63.22      0.63 o 
   3  -4  11       21.45       20.46      0.34 o 
   4  -4  11        2.67        2.89      0.21 o 
   5  -4  11        9.66       12.12      0.39 o 
   6  -4  11       21.86       22.47      0.83 o 
   7  -4  11        0.84        0.67      0.39 o 
   8  -4  11       18.38       19.21      1.43 o 
  -8  -3  11       10.11       10.63      0.87 o 
  -7  -3  11       17.39       21.90      1.03 o 
  -6  -3  11       10.41       10.87      0.79 o 
  -5  -3  11      110.91      111.15      1.38 o 
  -4  -3  11      114.02      109.46      1.35 o 
  -3  -3  11      347.13      334.48      3.70 o 
  -2  -3  11        8.19        5.49      0.20 o 
  -1  -3  11       40.81       42.31      0.47 o 
   0  -3  11      237.05      240.34      1.86 o 
   1  -3  11      622.11      606.04      5.48 o 
   2  -3  11      200.01      211.31      1.78 o 
   3  -3  11      163.43      156.84      1.40 o 
   4  -3  11        0.24       -0.19      0.19 o 
   5  -3  11        6.63        5.41      0.50 o 
   6  -3  11        3.74        3.38      0.42 o 
   7  -3  11        8.98        9.17      0.62 o 
  -8  -2  11       69.04       70.71      1.90 o 
  -7  -2  11        0.54        0.60      0.34 o 
  -6  -2  11       17.87       16.06      1.47 o 
  -5  -2  11       17.04       16.13      0.71 o 
  -4  -2  11       58.29       57.74      0.59 o 
  -3  -2  11      122.82      124.05      1.13 o 
  -2  -2  11      124.63      122.22      1.02 o 
  -1  -2  11        2.46        2.92      0.13 o 
   0  -2  11       23.47       23.39      0.40 o 
   1  -2  11       85.64       83.48      0.82 o 
   2  -2  11      205.71      193.49      1.43 o 
   3  -2  11        0.28        0.05      0.19 o 
   4  -2  11        0.34        0.21      0.21 o 
   5  -2  11        9.50        8.06      0.51 o 
   6  -2  11       46.42       47.51      1.23 o 
   7  -2  11        7.77        9.44      0.72 o 
  -9  -1  11        4.77        8.65      0.79 o 
  -8  -1  11        4.10        3.52      0.42 o 
  -7  -1  11        9.27        8.51      0.55 o 
  -6  -1  11        0.36        0.32      0.48 o 
  -5  -1  11      241.74      238.38      3.05 o 
  -4  -1  11      178.56      169.89      1.42 o 
  -3  -1  11       72.08       70.75      0.70 o 
  -2  -1  11      145.10      134.48      1.03 o 
  -1  -1  11        6.46        5.82      0.20 o 
   0  -1  11       10.63        9.32      0.26 o 
   1  -1  11        9.58        7.35      0.25 o 
   2  -1  11       29.82       29.75      0.41 o 
   3  -1  11       29.49       28.00      0.49 o 
   4  -1  11       28.36       30.23      0.68 o 
   5  -1  11        4.21        3.14      0.39 o 
   6  -1  11       10.60       12.60      0.74 o 
  -9   0  11        0.12       -0.44      0.44 o 
  -8   0  11        6.82        6.23      0.45 o 
  -7   0  11       12.68       15.51      0.64 o 
  -6   0  11       21.82       21.81      0.52 o 
  -5   0  11      238.95      222.52      2.44 o 
  -4   0  11      116.95      111.85      1.00 o 
  -3   0  11       66.63       67.54      0.66 o 
  -2   0  11      101.79      105.37      0.82 o 
  -1   0  11       24.68       25.07      0.38 o 
   0   0  11     1008.87      976.27      7.51 o 
   1   0  11       48.19       48.81      0.59 o 
   2   0  11        9.40        8.75      0.34 o 
   3   0  11        0.00       -0.12      0.16 o 
   4   0  11       11.96       11.45      0.48 o 
   5   0  11       24.06       21.35      0.80 o 
   6   0  11        5.94        5.21      0.41 o 
 -10   1  11       62.88       74.43      2.30 o 
  -9   1  11        5.68        5.77      0.51 o 
  -8   1  11       24.94       26.06      0.87 o 
  -7   1  11        0.05        0.05      0.24 o 
  -6   1  11        0.01       -0.04      0.21 o 
  -5   1  11       16.17       17.18      0.37 o 
  -4   1  11      199.78      186.00      1.60 o 
  -3   1  11       12.44       10.70      0.26 o 
  -2   1  11       25.44       25.20      0.35 o 
  -1   1  11        2.16        2.54      0.17 o 
   0   1  11      431.48      427.65      3.34 o 
   1   1  11      535.74      531.13      3.95 o 
   2   1  11       94.49       92.30      1.05 o 
   3   1  11       15.54       16.56      0.34 o 
   4   1  11       61.60       56.94      0.99 o 
   5   1  11        3.58        3.73      0.41 o 
 -10   2  11        0.04       -0.35      0.42 o 
  -9   2  11       10.66       12.91      0.70 o 
  -8   2  11       24.22       20.40      0.73 o 
  -7   2  11       29.88       29.61      0.81 o 
  -6   2  11       52.50       47.81      1.28 o 
  -5   2  11       11.48        8.61      0.36 o 
  -4   2  11      174.15      170.52      1.70 o 
  -3   2  11       33.25       33.48      0.52 o 
  -2   2  11      255.09      240.52      3.06 o 
  -1   2  11      171.97      163.47      1.33 o 
   0   2  11       36.56       37.30      0.47 o 
   1   2  11       51.42       53.85      0.60 o 
   2   2  11      135.47      146.15      1.34 o 
   3   2  11        0.35        0.65      0.15 o 
   4   2  11        0.06        0.27      0.26 o 
 -10   3  11       22.07       28.24      1.90 o 
  -9   3  11       83.77       93.14      1.68 o 
  -8   3  11        0.67        0.79      0.34 o 
  -7   3  11       70.29       68.49      1.32 o 
  -6   3  11      144.54      126.66      2.51 o 
  -5   3  11       35.87       28.83      0.58 o 
  -4   3  11       32.49       32.77      0.53 o 
  -3   3  11       47.76       45.29      0.57 o 
  -2   3  11       15.30       15.28      0.35 o 
  -1   3  11        4.16        5.02      0.23 o 
   0   3  11        0.40        0.11      0.19 o 
   1   3  11        0.24        0.22      0.19 o 
   2   3  11       18.20       18.19      0.44 o 
   3   3  11        2.15        1.57      0.22 o 
 -10   4  11        5.34        5.83      0.60 o 
  -9   4  11        2.16        2.02      0.42 o 
  -8   4  11        7.41        6.66      0.51 o 
  -7   4  11        4.79        3.19      0.39 o 
  -6   4  11        0.01        0.16      0.23 o 
  -5   4  11        5.76       10.38      0.36 o 
  -4   4  11        4.69        2.41      0.22 o 
  -3   4  11        0.17        0.23      0.40 o 
  -2   4  11        0.14       -0.12      0.19 o 
  -1   4  11       48.12       50.86      1.11 o 
   0   4  11       27.94       32.37      0.60 o 
   1   4  11       10.81       11.79      0.42 o 
   2   4  11       11.90       10.25      0.41 o 
  -9   5  11       13.13       15.55      1.03 o 
  -8   5  11        2.23        1.27      0.56 o 
  -7   5  11        0.39        0.71      0.48 o 
  -6   5  11       12.88       14.02      0.50 o 
  -5   5  11       42.07       45.81      0.99 o 
  -4   5  11        5.60        3.72      0.26 o 
  -3   5  11        0.39        0.16      0.22 o 
  -2   5  11        9.31        8.91      0.49 o 
  -1   5  11       16.83       20.42      0.49 o 
   0   5  11        1.80        1.02      0.25 o 
   1   5  11        1.34        1.25      0.25 o 
  -9   6  11       12.25       14.28      1.03 o 
  -8   6  11        1.44        0.56      0.56 o 
  -7   6  11       18.13       16.03      0.95 o 
  -6   6  11        2.78        2.38      0.30 o 
  -5   6  11        7.16        8.08      0.40 o 
  -4   6  11        0.03        0.14      0.22 o 
  -3   6  11        0.94        0.62      0.23 o 
  -2   6  11        1.17        1.44      0.25 o 
  -1   6  11       27.61       35.86      0.71 o 
  -7   7  11        2.20        2.06      0.56 o 
  -6   7  11        8.99       10.81      0.75 o 
  -5   7  11       56.40       60.80      0.89 o 
  -4   7  11        5.18        4.28      0.29 o 
  -3   7  11        0.25        0.03      0.26 o 
   1 -10  12       24.79       25.87      1.03 o 
   2 -10  12        0.04       -0.16      0.40 o 
   3 -10  12        1.54        2.46      0.56 o 
   4 -10  12        3.74        3.33      0.56 o 
   5 -10  12        0.31        0.00      0.48 o 
  -1  -9  12       13.85       13.09      0.79 o 
   0  -9  12        3.08        3.04      0.38 o 
   1  -9  12        0.22        0.48      0.40 o 
   2  -9  12       18.22       21.87      0.72 o 
   3  -9  12       30.38       31.32      0.89 o 
   4  -9  12        6.19        6.23      0.47 o 
   5  -9  12       31.71       36.96      1.03 o 
   6  -9  12        5.12        4.44      0.63 o 
  -3  -8  12        1.05        1.59      0.48 o 
  -2  -8  12        2.64        2.78      0.48 o 
  -1  -8  12       22.57       20.59      0.72 o 
   0  -8  12        7.11        5.58      0.42 o 
   1  -8  12        5.01        4.81      0.42 o 
   2  -8  12      137.03      137.13      2.26 o 
   3  -8  12       45.04       44.50      1.03 o 
   4  -8  12        1.63        1.72      0.39 o 
   5  -8  12        0.01        0.11      0.26 o 
   6  -8  12        4.21        3.09      0.42 o 
   7  -8  12        0.48        0.63      0.56 o 
  -4  -7  12       62.66       67.38      1.83 o 
  -3  -7  12       14.12       17.62      0.87 o 
  -2  -7  12       71.18       72.14      1.83 o 
  -1  -7  12        9.10        8.55      0.53 o 
   0  -7  12       21.51       24.89      0.76 o 
   1  -7  12        9.52        9.88      0.42 o 
   2  -7  12       11.82       11.50      0.43 o 
   3  -7  12       19.56       23.25      0.48 o 
   4  -7  12        1.31        1.66      0.20 o 
   5  -7  12        0.05       -0.20      0.20 o 
   6  -7  12        0.98        0.89      0.34 o 
   7  -7  12        0.08        0.20      0.34 o 
  -5  -6  12        7.32        6.11      0.63 o 
  -4  -6  12        5.88        4.68      0.56 o 
  -3  -6  12       86.24       84.04      2.06 o 
  -2  -6  12       15.34       14.36      0.79 o 
  -1  -6  12       10.32        8.72      0.37 o 
   0  -6  12       27.46       27.17      0.49 o 
   1  -6  12       59.61       54.59      0.86 o 
   2  -6  12       18.94       20.99      0.45 o 
   3  -6  12       18.64       16.14      0.41 o 
   4  -6  12       10.81        8.55      0.31 o 
   5  -6  12       29.29       26.26      0.62 o 
   6  -6  12        0.05        0.00      0.34 o 
   7  -6  12        9.48        9.59      0.64 o 
  -6  -5  12        5.48        4.92      0.63 o 
  -5  -5  12       23.12       23.57      1.03 o 
  -4  -5  12        0.45        1.03      0.48 o 
  -3  -5  12      142.43      139.38      3.10 o 
  -2  -5  12       13.18       13.99      0.39 o 
  -1  -5  12        1.71        2.11      0.22 o 
   0  -5  12       18.11       16.80      0.39 o 
   1  -5  12        9.16        9.77      0.28 o 
   2  -5  12       34.90       32.41      0.47 o 
   3  -5  12        1.75        1.77      0.18 o 
   4  -5  12       25.30       27.42      0.46 o 
   5  -5  12        4.77        3.75      0.42 o 
   6  -5  12       38.97       34.93      0.92 o 
   7  -5  12       52.25       48.86      1.67 o 
  -7  -4  12        1.83        1.75      0.56 o 
  -6  -4  12       83.31       86.10      2.14 o 
  -5  -4  12        1.18        0.63      0.40 o 
  -4  -4  12       33.03       32.90      1.30 o 
  -3  -4  12      543.29      527.24      5.40 o 
  -2  -4  12      500.47      497.85      5.74 o 
  -1  -4  12      142.36      148.64      1.33 o 
   0  -4  12        2.51        1.24      0.20 o 
   1  -4  12        8.29        9.77      0.30 o 
   2  -4  12      251.70      237.96      2.14 o 
   3  -4  12        2.12        2.34      0.19 o 
   4  -4  12       38.92       38.66      0.78 o 
   5  -4  12       12.95       11.37      0.59 o 
   6  -4  12       19.81       16.00      0.67 o 
   7  -4  12        2.52        2.29      0.42 o 
  -8  -3  12        0.01        0.16      0.56 o 
  -7  -3  12        4.97        6.11      0.63 o 
  -6  -3  12        2.24        1.19      0.48 o 
  -5  -3  12        9.97       10.65      0.47 o 
  -4  -3  12       27.61       27.96      0.68 o 
  -3  -3  12      176.14      174.01      1.76 o 
  -2  -3  12       94.51       91.27      0.89 o 
  -1  -3  12       88.72       92.87      0.91 o 
   0  -3  12      135.90      133.35      1.22 o 
   1  -3  12        1.47        2.53      0.18 o 
   2  -3  12        1.19        2.15      0.20 o 
   3  -3  12       13.24       11.08      0.33 o 
   4  -3  12       25.66       26.42      0.64 o 
   5  -3  12        2.00        1.87      0.36 o 
   6  -3  12        0.95        0.63      0.39 o 
   7  -3  12       10.12       12.06      0.95 o 
  -8  -2  12      162.11      173.56      3.81 o 
  -7  -2  12        2.11        1.90      0.56 o 
  -6  -2  12       11.06       11.51      0.62 o 
  -5  -2  12       10.53        8.11      0.70 o 
  -4  -2  12        0.37        0.41      0.18 o 
  -3  -2  12        8.74        7.39      0.31 o 
  -2  -2  12       90.08       86.91      0.97 o 
  -1  -2  12       10.44        8.82      0.31 o 
   0  -2  12       17.17       14.56      0.32 o 
   1  -2  12       10.35        8.75      0.33 o 
   2  -2  12        8.24        7.87      0.30 o 
   3  -2  12        4.37        4.52      0.23 o 
   4  -2  12        0.54        0.12      0.27 o 
   5  -2  12       20.86       21.84      1.15 o 
   6  -2  12        2.95        2.62      0.63 o 
  -9  -1  12       16.98       19.05      1.19 o 
  -8  -1  12       11.90       14.31      0.91 o 
  -7  -1  12       42.64       35.78      0.92 o 
  -6  -1  12        2.79        2.09      0.36 o 
  -5  -1  12       14.89       12.00      0.42 o 
  -4  -1  12        7.20        6.72      0.24 o 
  -3  -1  12       24.09       22.02      0.37 o 
  -2  -1  12       36.65       34.52      0.44 o 
  -1  -1  12      201.79      198.48      2.11 o 
   0  -1  12      245.32      231.80      2.14 o 
   1  -1  12       57.43       52.43      0.69 o 
   2  -1  12        3.11        2.05      0.21 o 
   3  -1  12       39.69       41.03      0.68 o 
   4  -1  12      149.32      150.61      3.10 o 
   5  -1  12        7.62        6.75      0.71 o 
   6  -1  12       21.56       21.72      0.84 o 
  -9   0  12        9.99        9.50      0.62 o 
  -8   0  12       54.07       54.62      1.21 o 
  -7   0  12       16.85       18.63      0.70 o 
  -6   0  12        0.96        0.49      0.24 o 
  -5   0  12       82.86       87.61      1.17 o 
  -4   0  12       48.65       46.32      0.54 o 
  -3   0  12      410.02      371.81      2.93 o 
  -2   0  12        2.78        1.69      0.16 o 
  -1   0  12       52.44       50.05      0.59 o 
   0   0  12        2.49        3.46      0.22 o 
   1   0  12        4.09        3.16      0.20 o 
   2   0  12       36.63       35.10      0.52 o 
   3   0  12        0.81        0.67      0.25 o 
   4   0  12        7.51        6.11      0.63 o 
   5   0  12       57.53       58.44      1.06 o 
  -9   1  12        1.73        2.08      0.45 o 
  -8   1  12       78.08       88.21      1.98 o 
  -7   1  12        2.21        1.72      0.36 o 
  -6   1  12       12.33       13.08      0.62 o 
  -5   1  12        0.01        0.06      0.18 o 
  -4   1  12       35.66       31.10      0.99 o 
  -3   1  12      265.03      252.93      2.34 o 
  -2   1  12       79.33       76.00      0.72 o 
  -1   1  12      515.51      518.68      3.87 o 
   0   1  12      402.10      409.98      3.10 o 
   1   1  12      219.58      217.94      1.74 o 
   2   1  12       16.24       15.05      0.39 o 
   3   1  12        6.10        6.76      0.35 o 
   4   1  12       18.14       18.68      0.52 o 
  -9   2  12       27.91       33.97      1.01 o 
  -8   2  12       53.25       52.87      1.86 o 
  -7   2  12        2.45        2.07      0.39 o 
  -6   2  12        0.84        0.99      0.36 o 
  -5   2  12       13.68       16.99      0.45 o 
  -4   2  12       14.63       10.05      0.57 o 
  -3   2  12       25.74       23.30      0.45 o 
  -2   2  12       37.33       37.02      0.62 o 
  -1   2  12      157.95      147.73      1.24 o 
   0   2  12       41.08       46.13      0.60 o 
   1   2  12       44.42       40.44      0.67 o 
   2   2  12        0.49        0.38      0.21 o 
   3   2  12        0.00        0.06      0.23 o 
   4   2  12       13.76       15.65      0.56 o 
  -9   3  12       15.20       18.02      0.79 o 
  -8   3  12       10.79       10.14      0.64 o 
  -7   3  12       31.80       32.32      1.71 o 
  -6   3  12        4.07        4.39      0.44 o 
  -5   3  12        1.03        0.52      0.23 o 
  -4   3  12        1.45        2.10      0.26 o 
  -3   3  12       49.47       47.29      0.60 o 
  -2   3  12        0.74        1.05      0.18 o 
  -1   3  12       27.30       28.40      0.52 o 
   0   3  12       34.78       35.40      0.69 o 
   1   3  12        1.02        0.66      0.23 o 
   2   3  12       23.36       26.64      0.59 o 
   3   3  12        0.06       -0.35      0.36 o 
  -9   4  12       11.54        8.52      0.59 o 
  -8   4  12       21.77       22.16      0.79 o 
  -7   4  12        8.51        9.40      0.62 o 
  -6   4  12       11.50       10.30      0.44 o 
  -5   4  12        4.76        5.25      0.32 o 
  -4   4  12       27.55       27.25      0.59 o 
  -3   4  12       10.29        8.60      0.43 o 
  -2   4  12        0.12       -0.05      0.21 o 
  -1   4  12       26.09       27.94      0.57 o 
   0   4  12       15.52       19.52      0.52 o 
   1   4  12       14.35       17.56      0.50 o 
  -9   5  12        1.82        1.03      0.56 o 
  -8   5  12        0.79       -0.08      0.48 o 
  -7   5  12       18.35       19.05      1.03 o 
  -6   5  12       13.20       12.32      0.46 o 
  -5   5  12       45.83       54.52      0.92 o 
  -4   5  12       34.16       37.02      0.65 o 
  -3   5  12        0.05       -0.09      0.22 o 
  -2   5  12        3.67        3.53      0.28 o 
  -1   5  12       26.78       29.87      0.61 o 
   0   5  12        8.93       10.51      0.44 o 
  -8   6  12        0.98        0.63      0.56 o 
  -7   6  12        1.97        0.95      0.56 o 
  -6   6  12       14.55       16.46      0.64 o 
  -5   6  12      102.16      110.47      1.54 o 
  -4   6  12       94.28      105.59      1.29 o 
  -3   6  12        3.87        4.71      0.31 o 
  -2   6  12        1.10        1.60      0.26 o 
   0  -9  13        8.46        8.35      0.55 o 
   1  -9  13        1.05        1.83      0.36 o 
   2  -9  13        5.27        4.62      0.42 o 
   3  -9  13        7.63        8.72      0.61 o 
   4  -9  13        1.13        1.98      0.38 o 
   5  -9  13        1.25        1.19      0.56 o 
  -2  -8  13       29.39       27.14      1.11 o 
  -1  -8  13       20.53       21.27      0.72 o 
   0  -8  13       16.70       18.51      0.70 o 
   1  -8  13       69.82       72.93      1.42 o 
   2  -8  13        0.25       -0.20      0.34 o 
   3  -8  13       39.13       42.92      1.06 o 
   4  -8  13       31.57       32.44      0.95 o 
   5  -8  13        0.53        0.48      0.36 o 
   6  -8  13        5.66        6.27      0.71 o 
  -4  -7  13        1.06        1.03      0.48 o 
  -3  -7  13       22.70       24.68      1.11 o 
  -2  -7  13        1.14        0.95      0.48 o 
  -1  -7  13        2.29        2.21      0.36 o 
   0  -7  13        3.48        3.07      0.39 o 
   1  -7  13       47.53       49.80      1.08 o 
   2  -7  13       15.37       11.81      0.45 o 
   3  -7  13        0.26       -0.11      0.21 o 
   4  -7  13        1.81        2.10      0.27 o 
   5  -7  13       11.23        9.38      0.41 o 
   6  -7  13        4.22        3.94      0.37 o 
  -5  -6  13       45.51       46.74      1.51 o 
  -4  -6  13        2.05        0.95      0.48 o 
  -3  -6  13       12.99       11.59      0.79 o 
  -2  -6  13        1.75        1.75      0.48 o 
  -1  -6  13       15.92       17.60      0.49 o 
   0  -6  13       10.56       10.30      0.39 o 
   1  -6  13        2.21        1.35      0.22 o 
   2  -6  13       13.73       14.68      0.40 o 
   3  -6  13        6.04        5.95      0.30 o 
   4  -6  13       10.71        8.87      0.37 o 
   5  -6  13        5.38        5.35      0.40 o 
   6  -6  13        5.97        5.18      0.47 o 
   7  -6  13        5.22        5.42      0.53 o 
  -6  -5  13        2.16        0.95      0.56 o 
  -5  -5  13       37.91       41.35      1.35 o 
  -4  -5  13       19.79       18.17      0.95 o 
  -3  -5  13       19.91       20.34      0.64 o 
  -2  -5  13      108.09      110.45      1.33 o 
  -1  -5  13       49.26       46.89      0.97 o 
   0  -5  13       17.72       16.92      0.43 o 
   1  -5  13        4.59        5.26      0.32 o 
   2  -5  13      197.11      182.13      1.95 o 
   3  -5  13      148.73      147.38      1.31 o 
   4  -5  13      126.73      124.52      1.65 o 
   5  -5  13        9.13       11.67      0.62 o 
   6  -5  13       41.42       41.15      1.07 o 
   7  -5  13        4.74        1.81      0.45 o 
  -6  -4  13        6.15        5.48      0.63 o 
  -5  -4  13       12.58       11.59      0.87 o 
  -4  -4  13        0.08       -0.02      0.24 o 
  -3  -4  13      147.36      148.65      2.78 o 
  -2  -4  13      171.65      176.74      2.54 o 
  -1  -4  13        0.68        0.19      0.22 o 
   0  -4  13        8.46        8.94      0.29 o 
   1  -4  13        0.38        0.16      0.17 o 
   2  -4  13        3.53        2.91      0.20 o 
   3  -4  13       17.42       19.08      0.40 o 
   4  -4  13       19.78       19.76      0.60 o 
   5  -4  13       12.37       11.88      0.79 o 
   6  -4  13        5.58        4.88      0.51 o 
  -7  -3  13       42.33       50.08      1.67 o 
  -6  -3  13        2.10        2.30      0.56 o 
  -5  -3  13        3.82        3.50      0.28 o 
  -4  -3  13       10.06       11.07      0.42 o 
  -3  -3  13      307.62      306.07      5.79 o 
  -2  -3  13      167.42      169.28      1.55 o 
  -1  -3  13       47.66       44.57      0.57 o 
   0  -3  13        2.07        1.64      0.19 o 
   1  -3  13       19.92       18.01      0.36 o 
   2  -3  13        4.68        3.80      0.25 o 
   3  -3  13        7.96        7.65      0.38 o 
   4  -3  13       95.73       97.80      1.37 o 
   5  -3  13        3.45        3.49      0.45 o 
   6  -3  13        3.04        3.19      0.67 o 
  -8  -2  13        4.20        4.76      0.71 o 
  -7  -2  13        6.12        4.84      0.63 o 
  -6  -2  13        0.99        0.83      0.34 o 
  -5  -2  13       29.21       31.67      0.65 o 
  -4  -2  13      103.88      102.96      1.32 o 
  -3  -2  13      649.51      638.77      7.35 o 
  -2  -2  13      184.44      187.26      1.65 o 
  -1  -2  13      240.99      237.48      2.57 o 
   0  -2  13       64.79       61.59      0.95 o 
   1  -2  13       85.80       81.51      1.11 o 
   2  -2  13        4.15        3.51      0.24 o 
   3  -2  13       15.51       15.90      0.46 o 
   4  -2  13        0.40       -0.21      0.27 o 
   5  -2  13        4.70        3.56      0.71 o 
   6  -2  13       44.74       45.31      1.59 o 
  -8  -1  13       59.25       64.52      1.90 o 
  -7  -1  13       21.60       20.73      0.76 o 
  -6  -1  13        9.62       10.49      0.59 o 
  -5  -1  13        2.35        2.55      0.39 o 
  -4  -1  13       23.34       22.76      0.44 o 
  -3  -1  13      129.31      129.32      1.16 o 
  -2  -1  13        0.01        0.05      0.18 o 
  -1  -1  13       17.79       18.09      0.39 o 
   0  -1  13       22.90       23.84      0.62 o 
   1  -1  13       42.20       42.02      0.64 o 
   2  -1  13      425.09      423.44      4.81 o 
   3  -1  13       69.94       70.98      0.99 o 
   4  -1  13       46.18       49.68      0.91 o 
   5  -1  13        6.88        5.16      0.63 o 
  -8   0  13        0.91        1.59      0.45 o 
  -7   0  13        0.91        0.04      0.34 o 
  -6   0  13        0.14        0.24      0.34 o 
  -5   0  13       33.19       33.26      1.07 o 
  -4   0  13       67.03       59.97      0.74 o 
  -3   0  13       10.07       12.02      0.35 o 
  -2   0  13      516.03      510.26      4.51 o 
  -1   0  13       17.59       16.49      0.41 o 
   0   0  13        0.01        0.26      0.19 o 
   1   0  13      148.88      154.90      1.98 o 
   2   0  13       28.65       28.85      0.67 o 
   3   0  13        4.66        4.36      0.56 o 
   4   0  13        0.50        0.53      0.32 o 
  -9   1  13       17.77       18.47      1.47 o 
  -8   1  13       15.81       19.27      0.79 o 
  -7   1  13       29.21       35.16      0.95 o 
  -6   1  13       18.95       18.01      0.83 o 
  -5   1  13      130.36      120.95      1.96 o 
  -4   1  13        9.02        5.33      0.33 o 
  -3   1  13        0.62        1.34      0.20 o 
  -2   1  13       18.01       20.16      0.41 o 
  -1   1  13       17.43       17.51      0.38 o 
   0   1  13        5.60        4.65      0.32 o 
   1   1  13        5.25        5.46      0.30 o 
   2   1  13        2.28        2.18      0.32 o 
   3   1  13        4.63        4.78      0.45 o 
   4   1  13        0.17        0.11      0.32 o 
  -9   2  13        5.26        5.88      0.53 o 
  -8   2  13       18.91       16.07      0.76 o 
  -7   2  13        2.85        2.23      0.45 o 
  -6   2  13       11.52       12.48      0.64 o 
  -5   2  13       41.95       35.73      0.96 o 
  -4   2  13       46.93       45.22      1.46 o 
  -3   2  13        0.00       -0.08      0.23 o 
  -2   2  13      106.73      104.32      1.31 o 
  -1   2  13       52.19       48.46      0.72 o 
   0   2  13        0.22        0.71      0.27 o 
   1   2  13       15.12       18.48      0.56 o 
   2   2  13        0.56        0.72      0.33 o 
   3   2  13        0.37        0.48      0.36 o 
  -9   3  13        4.35        5.42      0.51 o 
  -8   3  13        0.81        0.48      0.36 o 
  -7   3  13        1.40        1.83      0.39 o 
  -6   3  13        0.00       -0.04      0.36 o 
  -5   3  13       16.83       19.96      0.65 o 
  -4   3  13       57.03       54.00      0.88 o 
  -3   3  13       22.61       24.42      0.58 o 
  -2   3  13        3.66        4.06      0.39 o 
  -1   3  13        1.77        1.89      0.34 o 
   0   3  13        0.27        0.27      0.30 o 
   1   3  13        4.95        5.33      0.39 o 
   2   3  13        2.73        2.62      0.79 o 
  -8   4  13        0.60        0.63      0.56 o 
  -7   4  13        1.84        0.79      0.56 o 
  -6   4  13        0.02        0.00      0.48 o 
  -5   4  13       24.41       22.73      1.35 o 
  -4   4  13       10.34       11.76      0.59 o 
  -3   4  13       83.56       88.51      3.06 o 
  -2   4  13        0.65        0.69      0.29 o 
  -1   4  13        0.14       -0.30      0.30 o 
   0   4  13        1.27        1.10      0.34 o 
  -8   5  13       31.91       42.14      1.51 o 
  -7   5  13        5.83        5.24      0.71 o 
  -6   5  13       29.05       31.69      0.85 o 
  -5   5  13        1.62        1.74      0.53 o 
  -4   5  13        2.12        2.89      0.34 o 
  -3   5  13       25.92       26.80      0.87 o 
  -2   5  13        5.55        4.61      0.39 o 
  -1   5  13        0.67        0.85      0.36 o 
  -6   6  13        1.13        0.63      0.48 o 
  -5   6  13       24.56       29.21      0.91 o 
  -4   6  13       15.95       18.41      1.03 o 
   1  -9  14       38.76       39.22      1.03 o 
   2  -9  14        8.99       11.10      0.67 o 
   3  -9  14       26.49       28.09      1.19 o 
   4  -9  14        8.09        9.52      0.87 o 
  -1  -8  14       29.18       30.66      0.89 o 
   0  -8  14       41.13       44.20      1.06 o 
   1  -8  14        0.06       -0.20      0.34 o 
   2  -8  14        1.69        1.58      0.36 o 
   3  -8  14        9.64        9.35      0.64 o 
   4  -8  14        0.92        0.81      0.36 o 
   5  -8  14        1.42        1.23      0.39 o 
  -3  -7  14        3.89        4.13      0.63 o 
  -2  -7  14       11.08        8.97      0.79 o 
  -1  -7  14       73.18       76.10      1.51 o 
   0  -7  14       56.60       62.01      1.47 o 
   1  -7  14        6.89        6.70      0.53 o 
   2  -7  14        4.11        4.16      0.33 o 
   3  -7  14        2.29        3.62      0.37 o 
   4  -7  14        0.05       -0.28      0.34 o 
   5  -7  14        0.00       -0.19      0.26 o 
   6  -7  14        4.64        4.84      0.51 o 
  -4  -6  14        4.39        4.92      0.63 o 
  -3  -6  14        3.49        3.25      0.56 o 
  -2  -6  14       15.25       15.71      0.87 o 
  -1  -6  14      173.13      163.08      2.98 o 
   0  -6  14      112.38      114.35      1.97 o 
   1  -6  14        0.12       -0.22      0.22 o 
   2  -6  14        0.24        0.05      0.23 o 
   3  -6  14       41.54       35.71      0.76 o 
   4  -6  14       25.15       24.22      0.66 o 
   5  -6  14        0.47        0.47      0.26 o 
   6  -6  14        0.61        0.91      0.39 o 
  -5  -5  14        3.16        5.00      0.63 o 
  -4  -5  14        7.37        5.48      0.63 o 
  -3  -5  14        0.55        0.32      0.48 o 
  -2  -5  14       21.98       23.17      0.53 o 
  -1  -5  14        7.20        8.19      0.37 o 
   0  -5  14        0.40       -0.05      0.19 o 
   1  -5  14        2.52        2.44      0.25 o 
   2  -5  14      166.45      162.24      1.72 o 
   3  -5  14       31.86       30.49      0.70 o 
   4  -5  14       10.01        9.85      0.43 o 
   5  -5  14        0.01       -0.27      0.27 o 
   6  -5  14       27.32       28.81      0.90 o 
  -6  -4  14       49.02       53.81      1.67 o 
  -5  -4  14        9.03        8.57      0.79 o 
  -4  -4  14       16.66       17.44      0.59 o 
  -3  -4  14       20.66       20.95      0.51 o 
  -2  -4  14        3.13        3.67      0.30 o 
  -1  -4  14        2.52        1.67      0.22 o 
   0  -4  14       19.33       20.57      0.46 o 
   1  -4  14       17.59       15.71      0.42 o 
   2  -4  14        6.11        6.32      0.40 o 
   3  -4  14        0.09        0.60      0.36 o 
   4  -4  14       26.00       27.13      0.67 o 
   5  -4  14       20.97       23.51      0.67 o 
   6  -4  14       14.09       15.77      0.76 o 
  -7  -3  14        0.06        0.00      0.56 o 
  -6  -3  14        6.30        6.82      0.71 o 
  -5  -3  14        0.63        0.26      0.26 o 
  -4  -3  14        4.74        4.18      0.30 o 
  -3  -3  14       49.08       47.87      0.80 o 
  -2  -3  14        9.48       11.29      0.53 o 
  -1  -3  14        1.24        1.10      0.18 o 
   0  -3  14        0.87        0.55      0.17 o 
   1  -3  14        5.57        4.45      0.26 o 
   2  -3  14       97.98       98.17      1.42 o 
   3  -3  14        4.86        4.69      0.35 o 
   4  -3  14        2.06        2.32      0.33 o 
   5  -3  14        5.23        3.84      0.37 o 
  -7  -2  14        5.81        6.11      0.71 o 
  -6  -2  14        9.23        9.77      1.51 o 
  -5  -2  14        2.74        2.90      0.30 o 
  -4  -2  14       20.59       20.40      0.52 o 
  -3  -2  14        6.98        6.87      0.32 o 
  -2  -2  14       39.48       38.94      0.60 o 
  -1  -2  14       25.29       24.62      0.48 o 
   0  -2  14        0.96        0.45      0.23 o 
   1  -2  14        7.42        8.16      0.89 o 
   2  -2  14        6.36        5.58      0.38 o 
   3  -2  14       37.70       41.91      1.01 o 
   4  -2  14       13.44       15.56      0.60 o 
   5  -2  14        9.20        8.73      0.62 o 
  -8  -1  14        7.70        7.22      0.79 o 
  -7  -1  14        9.28       10.22      0.67 o 
  -6  -1  14       99.28      111.11      1.91 o 
  -5  -1  14        9.81       11.84      0.64 o 
  -4  -1  14      127.53      125.43      1.86 o 
  -3  -1  14        0.89        1.19      0.21 o 
  -2  -1  14      324.93      329.59      3.02 o 
  -1  -1  14        3.34        2.96      0.44 o 
   0  -1  14        2.56        1.87      0.34 o 
   1  -1  14      164.91      165.15      2.10 o 
   2  -1  14      417.82      427.20      4.87 o 
   3  -1  14      183.71      188.18      2.83 o 
   4  -1  14       32.88       33.10      1.31 o 
  -8   0  14        9.67       11.40      0.67 o 
  -7   0  14       37.75       41.79      1.11 o 
  -6   0  14        1.05        1.51      0.39 o 
  -5   0  14       74.63       75.31      1.40 o 
  -4   0  14        4.69        4.04      0.28 o 
  -3   0  14       13.73       11.67      0.43 o 
  -2   0  14        5.92        5.44      0.35 o 
  -1   0  14       14.32       14.53      0.49 o 
   0   0  14      132.61      130.28      1.46 o 
   1   0  14      109.16      102.07      1.21 o 
   2   0  14        3.33        4.00      0.42 o 
   3   0  14       65.88       71.24      1.37 o 
   4   0  14        2.17        2.36      0.37 o 
  -8   1  14       34.96       43.02      1.09 o 
  -7   1  14       14.22       15.71      0.73 o 
  -6   1  14       32.09       31.83      0.90 o 
  -5   1  14       19.23       22.23      0.73 o 
  -4   1  14       87.51       84.57      1.58 o 
  -3   1  14       43.44       47.55      0.82 o 
  -2   1  14        4.17        4.13      0.39 o 
  -1   1  14        0.41        0.08      0.24 o 
   0   1  14       11.59       12.50      0.42 o 
   1   1  14        0.17       -0.11      0.29 o 
   2   1  14       67.63       76.83      1.43 o 
   3   1  14        0.63        0.36      0.39 o 
  -8   2  14       20.91       20.53      0.81 o 
  -7   2  14        5.53        4.49      0.47 o 
  -6   2  14        2.23        1.68      0.39 o 
  -5   2  14        0.31        0.08      0.34 o 
  -4   2  14       12.09       14.94      0.58 o 
  -3   2  14        3.01        1.86      0.27 o 
  -2   2  14        0.91        1.14      0.29 o 
  -1   2  14        5.94        6.19      0.71 o 
   0   2  14        0.01       -0.28      0.28 o 
   1   2  14        3.28        3.80      0.42 o 
   2   2  14        0.82        0.79      0.39 o 
  -8   3  14        8.97       11.38      0.70 o 
  -7   3  14       16.62       17.99      0.73 o 
  -6   3  14        4.11        4.13      0.45 o 
  -5   3  14       73.34       79.05      1.13 o 
  -4   3  14       33.43       34.01      0.84 o 
  -3   3  14       17.72       22.77      1.39 o 
  -2   3  14        4.06        3.59      0.39 o 
  -1   3  14        0.86        0.79      0.40 o 
   0   3  14        3.66        3.57      0.37 o 
   1   3  14       15.33       18.25      0.95 o 
  -7   4  14        3.27        3.57      0.63 o 
  -6   4  14       31.58       31.35      1.27 o 
  -5   4  14        1.19        1.33      0.36 o 
  -4   4  14        9.31       10.40      0.62 o 
  -3   4  14        8.93        9.83      0.56 o 
  -2   4  14        6.18        7.27      0.43 o 
  -1   4  14       12.36       12.36      0.59 o 
  -6   5  14        0.19       -0.40      0.56 o 
  -5   5  14        0.29        0.89      0.33 o 
  -4   5  14        9.41       11.76      0.59 o 
   0  -8  15       10.56       12.51      0.67 o 
   1  -8  15        4.64        4.78      0.45 o 
   2  -8  15        1.24        1.39      0.39 o 
   3  -8  15        5.62        5.50      0.47 o 
  -2  -7  15       49.38       47.70      1.51 o 
  -1  -7  15       32.31       32.54      1.27 o 
   0  -7  15       17.61       17.16      0.76 o 
   1  -7  15        6.67        4.78      0.52 o 
   2  -7  15        3.48        3.87      0.39 o 
   3  -7  15        2.00        1.75      0.39 o 
   4  -7  15        7.65        6.39      0.51 o 
  -3  -6  15        6.17        5.16      0.63 o 
  -2  -6  15        5.07        3.65      0.63 o 
  -1  -6  15      132.81      127.85      2.94 o 
   0  -6  15       35.43       37.14      0.73 o 
   1  -6  15        1.94        0.96      0.24 o 
   2  -6  15        6.70        6.61      0.38 o 
   3  -6  15       23.17       21.53      0.63 o 
   4  -6  15       16.59       17.13      0.58 o 
   5  -6  15        0.83        1.11      0.28 o 
  -4  -5  15       10.76       13.57      0.95 o 
  -3  -5  15        0.00        0.16      0.48 o 
  -2  -5  15       76.70       81.72      2.62 o 
  -1  -5  15      177.50      178.22      2.23 o 
   0  -5  15       28.47       32.22      0.59 o 
   1  -5  15        1.10        1.08      0.30 o 
   2  -5  15        0.80        1.11      0.27 o 
   3  -5  15        0.65        0.74      0.30 o 
   4  -5  15        0.46        0.48      0.29 o 
   5  -5  15       23.76       25.88      0.73 o 
  -5  -4  15        7.50        6.75      0.71 o 
  -4  -4  15        0.26        0.16      0.48 o 
  -3  -4  15       11.17       11.17      0.46 o 
  -2  -4  15        8.80        9.41      0.45 o 
  -1  -4  15      184.42      187.52      2.19 o 
   0  -4  15       30.75       32.60      0.87 o 
   1  -4  15       33.91       34.44      0.73 o 
   2  -4  15        1.20        0.79      0.34 o 
   3  -4  15       15.69       14.49      0.56 o 
   4  -4  15        0.03       -0.05      0.30 o 
   5  -4  15        5.85        5.27      0.41 o 
  -6  -3  15       10.28       11.90      0.95 o 
  -5  -3  15       14.35       16.19      1.03 o 
  -4  -3  15        0.71        1.12      0.36 o 
  -3  -3  15       11.20        8.87      0.59 o 
  -2  -3  15       27.16       25.53      0.79 o 
  -1  -3  15       59.61       65.45      2.46 o 
   0  -3  15       29.97       30.13      0.84 o 
   1  -3  15       16.85       18.79      0.56 o 
   2  -3  15       27.49       27.71      0.81 o 
   3  -3  15       98.46      105.33      1.82 o 
   4  -3  15       11.12       10.46      0.55 o 
  -7  -2  15        2.32        2.62      0.63 o 
  -6  -2  15        8.74       10.39      0.67 o 
  -5  -2  15        0.52       -0.25      0.36 o 
  -4  -2  15        0.29        0.56      0.36 o 
  -3  -2  15       20.30       21.03      0.73 o 
  -2  -2  15       19.80       18.22      0.70 o 
  -1  -2  15       31.77       31.00      0.87 o 
   0  -2  15       15.07       14.57      0.67 o 
   1  -2  15       18.12       19.46      0.70 o 
   2  -2  15       22.84       24.33      0.79 o 
   3  -2  15       72.78       76.46      1.49 o 
   4  -2  15        0.79        0.79      0.63 o 
  -7  -1  15        0.28        0.67      0.39 o 
  -6  -1  15        0.01        0.14      0.42 o 
  -5  -1  15       98.62      100.80      3.49 o 
  -4  -1  15       21.22       21.25      1.11 o 
  -3  -1  15       20.70       20.07      0.95 o 
  -2  -1  15       33.22       31.75      0.64 o 
  -1  -1  15        1.54        1.50      0.27 o 
   0  -1  15        7.18        8.37      0.47 o 
   1  -1  15       67.00       68.29      1.37 o 
   2  -1  15        0.38        0.95      0.39 o 
   3  -1  15        0.68        1.35      0.56 o 
  -7   0  15        1.68        1.96      0.48 o 
  -6   0  15       25.99       23.07      0.81 o 
  -5   0  15       62.93       64.52      1.35 o 
  -4   0  15        1.50        1.62      0.40 o 
  -3   0  15       12.18       16.57      0.52 o 
  -2   0  15        0.01       -0.07      0.26 o 
  -1   0  15        0.01        0.13      0.23 o 
   0   0  15        2.16        3.05      0.27 o 
   1   0  15        2.10        2.50      0.31 o 
   2   0  15        0.47        0.36      0.39 o 
   3   0  15        9.45       10.32      0.95 o 
  -7   1  15        5.00        3.61      0.45 o 
  -6   1  15       32.37       33.45      1.19 o 
  -5   1  15        0.13        0.36      0.39 o 
  -4   1  15        4.92        4.29      0.45 o 
  -3   1  15        5.28        4.35      0.31 o 
  -2   1  15       84.52       86.21      1.07 o 
  -1   1  15       11.36       11.93      0.44 o 
   0   1  15        0.53        0.48      0.29 o 
   1   1  15        0.41        0.60      0.60 o 
   2   1  15        3.65        2.78      0.42 o 
  -7   2  15        7.21        5.61      0.51 o 
  -6   2  15        0.61        0.36      0.39 o 
  -5   2  15        1.35        0.63      0.34 o 
  -4   2  15       10.33       13.28      0.48 o 
  -3   2  15       48.48       53.70      1.59 o 
  -2   2  15        5.70        5.94      0.47 o 
  -1   2  15       12.85       16.67      0.71 o 
   0   2  15        0.12        0.00      0.34 o 
   1   2  15       25.20       27.38      1.11 o 
  -7   3  15       31.77       39.52      1.59 o 
  -6   3  15        3.87        3.81      0.63 o 
  -5   3  15        1.93        1.90      0.56 o 
  -4   3  15       12.16       16.82      0.67 o 
  -3   3  15        4.19        5.38      0.56 o 
  -2   3  15        1.83        1.79      0.39 o 
  -1   3  15       12.39       12.68      1.15 o 
  -5   4  15       13.65       14.44      1.03 o 
  -4   4  15       20.83       26.62      0.81 o 
  -3   4  15      106.71      123.25      2.70 o 
  -1  -7  16        9.14        9.36      0.87 o 
   0  -7  16       41.59       41.66      1.51 o 
   1  -7  16        3.43        3.65      0.63 o 
   2  -7  16        0.84        0.52      0.39 o 
   3  -7  16        1.73        0.83      0.39 o 
  -2  -6  16       55.64       58.09      1.75 o 
  -1  -6  16       94.20       98.96      2.46 o 
   0  -6  16       20.45       21.27      1.11 o 
   1  -6  16        1.24        0.56      0.56 o 
   2  -6  16       12.37       11.42      0.52 o 
   3  -6  16        0.02        0.01      0.29 o 
  -4  -5  16        2.20        1.35      0.56 o 
  -3  -5  16       16.07       16.74      0.95 o 
  -2  -5  16       51.97       51.58      1.67 o 
  -1  -5  16      210.07      216.49      4.52 o 
   0  -5  16        0.71        0.56      0.39 o 
   1  -5  16        5.16        5.23      0.47 o 
   2  -5  16        1.44        0.89      0.36 o 
   3  -5  16        6.32        7.30      0.52 o 
   4  -5  16       17.28       18.73      1.11 o 
  -4  -4  16       10.86       11.98      0.95 o 
  -3  -4  16        0.07        0.24      0.48 o 
  -2  -4  16        6.31        5.27      0.99 o 
  -1  -4  16       17.85       20.69      1.19 o 
   0  -4  16        0.39        0.04      0.34 o 
   1  -4  16       10.21       10.03      0.64 o 
   2  -4  16       17.57       19.48      0.79 o 
   3  -4  16       22.60       23.37      0.67 o 
  -5  -3  16       21.45       18.57      1.03 o 
  -4  -3  16       37.81       42.60      1.04 o 
  -3  -3  16        0.06        0.56      0.39 o 
  -2  -3  16        8.22        8.25      0.71 o 
  -1  -3  16       12.03       11.60      0.64 o 
   0  -3  16       61.63       63.63      2.06 o 
   1  -3  16        0.52        0.87      0.56 o 
   2  -3  16        0.04        0.60      0.39 o 
   3  -3  16      122.38      120.37      3.45 o 
  -6  -2  16       67.03       76.74      2.14 o 
  -5  -2  16        0.06        0.40      0.39 o 
  -4  -2  16       48.09       47.67      1.15 o 
  -3  -2  16        0.70       -0.20      0.56 o 
  -2  -2  16        0.67        0.18      0.36 o 
  -1  -2  16        6.76        6.22      0.51 o 
   0  -2  16       29.72       34.12      1.15 o 
   1  -2  16       30.06       32.65      0.92 o 
   2  -2  16       36.65       34.73      0.95 o 
   3  -2  16      112.50      115.06      2.78 o 
  -6  -1  16       66.55       75.15      1.71 o 
  -5  -1  16        9.33       10.15      0.87 o 
  -4  -1  16        6.31        4.99      0.48 o 
  -3  -1  16       26.69       22.43      0.76 o 
  -2  -1  16       21.40       21.79      0.57 o 
  -1  -1  16        0.17        0.29      0.36 o 
   0  -1  16        0.19        0.44      0.29 o 
   1  -1  16       15.73       14.62      0.70 o 
   2  -1  16        0.43        0.63      0.63 o 
  -6   0  16       11.83       11.25      0.67 o 
  -5   0  16       14.31       13.35      0.70 o 
  -4   0  16        7.76        6.23      0.51 o 
  -3   0  16        0.00        0.00      0.27 o 
  -2   0  16        0.75        0.14      0.26 o 
  -1   0  16        3.87        3.90      0.35 o 
   0   0  16        0.00       -0.03      0.36 o 
   1   0  16        5.00        6.10      0.63 o 
  -6   1  16       78.99       85.57      2.34 o 
  -5   1  16        5.50        5.61      0.51 o 
  -4   1  16        7.73        7.85      1.83 o 
  -3   1  16       27.05       31.14      0.71 o 
  -2   1  16        0.14       -0.16      0.48 o 
  -1   1  16       24.47       27.48      0.78 o 
   0   1  16       14.21       16.85      0.70 o 
  -6   2  16        0.09        0.30      0.42 o 
  -5   2  16        7.53        9.36      0.95 o 
  -4   2  16        2.63        2.46      0.63 o 
  -3   2  16       11.39       14.74      0.64 o 
  -2   2  16        1.24        1.61      0.39 o 
  -1   2  16        5.88        5.93      0.51 o 
   0  -6  17        9.96        9.92      0.87 o 
   1  -6  17       37.91       39.76      1.51 o 
  -2  -5  17        0.23        0.08      0.56 o 
  -1  -5  17        1.23        1.43      0.63 o 
   0  -5  17       14.66       16.71      0.73 o 
   1  -5  17       17.80       20.13      1.59 o 
   2  -5  17       15.02       16.88      0.76 o 
  -3  -4  17        1.01        1.35      0.63 o 
  -2  -4  17       11.92       12.64      0.73 o 
  -1  -4  17        1.30        1.25      0.42 o 
   0  -4  17       21.57       25.32      0.87 o 
   1  -4  17        0.32        0.40      0.39 o 
   2  -4  17        8.95        9.71      1.31 o 
  -4  -3  17        1.47        0.91      0.39 o 
  -3  -3  17        0.65        0.24      0.39 o 
  -2  -3  17        4.84        4.76      0.51 o 
  -1  -3  17        1.61        1.11      0.42 o 
   0  -3  17       19.55       21.44      1.79 o 
   1  -3  17       67.81       75.61      1.90 o 
   2  -3  17       23.19       23.88      0.84 o 
  -4  -2  17        2.98        2.31      0.45 o 
  -3  -2  17        0.39       -0.24      0.39 o 
  -2  -2  17       14.27       17.51      0.76 o 
  -1  -2  17        1.28        0.87      0.39 o 
   0  -2  17        7.80        9.18      0.64 o 
   1  -2  17        0.33        0.71      0.39 o 
  -5  -1  17       30.01       29.96      0.95 o 
  -4  -1  17       10.18        9.84      0.67 o 
  -3  -1  17        1.36        0.91      0.39 o 
  -2  -1  17        1.30        1.32      0.30 o 
  -1  -1  17        4.68        4.72      0.36 o 
   0  -1  17       32.61       36.08      0.80 o 
   1  -1  17        0.25        0.63      0.56 o 
  -5   0  17        0.16        0.12      0.45 o 
  -4   0  17        3.29        3.06      0.45 o 
  -3   0  17        7.81        7.68      0.59 o 
  -2   0  17        0.27        0.43      0.31 o 
  -1   0  17        3.98        4.36      0.47 o 
  -4   1  17       31.26       35.35      1.01 o 
  -3   1  17       11.92       12.86      1.03 o 
  -2   1  17        1.06        2.06      0.56 o 
                                                 
